# Supplementary material for: Loss of the lysosomal protein CLN3 triggers c-Abl-dependent YAP1 pro-apoptotic signaling
Source: EMBO Rep. 2025 Nov 6;26(24):6096–120. doi: 10.1038/s44319-025-00613-3 (PMC12714701; doi:10.1038/s44319-025-00613-3)
Supplement: Supplementary file 3 — Source data Fig. 1 [file 44319_2025_613_MOESM3_ESM.zip]

Archive with 21 entries (11 files):
- Figure 1/
- Figure 1/D/
- Figure 1/D/CLN3-KO YAP1.tif
- Figure 1/D/Figure 1D.xlsx
- Figure 1/D/Wt YAP1.tif
- Figure 1/E/
- Figure 1/E/Figure 1E.xlsx
- Figure 1/F/
- Figure 1/F/Figure 1F.xlsx
- Figure 1/G/
- Figure 1/G/Figure 1G.xlsx
- Figure 1/H/
- Figure 1/H/Figure 1H.xlsx
- Figure 1/I/
- Figure 1/I/Figure 1I.xlsx
- Figure 1/J/
- Figure 1/J/Figure 1J.xlsx
- Figure 1/K/
- Figure 1/K/Figure 1K.xlsx
- Figure 1/L/
- Figure 1/L/Figure 1L.xlsx
