# Supplementary material for: Loss of the lysosomal protein CLN3 triggers c-Abl-dependent YAP1 pro-apoptotic signaling
Source: EMBO Rep. 2025 Nov 6;26(24):6096–120. doi: 10.1038/s44319-025-00613-3 (PMC12714701; doi:10.1038/s44319-025-00613-3)
Supplement: Supplementary file 3 — Source data Fig. 1 [file 44319_2025_613_MOESM3_ESM.zip › Figure 1/D/Figure 1D.xlsx]

## Sheet: Folha1
Wt	CLN3KO
1.65537	1.79359
1.67961	1.66028
1.54957	1.80636
1.73332	1.91248
1.75887	1.70941
1.54171	1.92427
1.54139	1.7081
1.32063	1.66749
1.64325	1.76968
1.86041	1.83027
1.75134	2.16403
1.66454	1.74184
1.56005	1.7949
1.67273	1.87482
1.63899	1.9757
1.59281	1.88628
1.58135	1.714
1.66749	1.90626
1.51027	1.70515
1.47293	1.71203
1.34585	1.75821
1.7818	1.79359
1.4084	1.82831
1.26232	1.96587
1.59445	2.15846
1.75461	1.89643
1.52599	1.98552
1.48767	1.85353
1.46769	2.03597
1.6724	1.88104
1.45819	2.20727
1.57545	1.7985
1.49553	1.8627
1.52534	1.98913
1.28787	2.11031
1.48177	1.85484
1.41037	1.86958
1.57512	2.08411
1.44378	2.0078
1.43264	2.13292
1.48308	1.94753
1.42216	2.11981
1.60657	1.9377
1.32521	1.73398
1.45623	1.59608
1.61574	1.5558
1.48898	1.55743
1.41954	1.84305
1.54859	1.54761
0.898104	1.41627
1.60787	1.50077
1.28394	1.67371
1.46147	1.52501
1.58658	1.7176
1.33602	1.51944
1.35895	1.45033
1.30556	1.55612
1.4762	1.62949
1.40382	1.69926
1.58167	1.46278
1.48079	1.62163
1.44968	1.46998
1.47915	1.34388
1.52009	1.36517
1.50601	1.59936
0.905637	1.61017
1.2168	1.50994
0.925617	1.48898
1.18535	1.46245
1.26101	1.41659
1.18863	1.31506
1.45524	1.3524
1.20795	1.42642
1.2466	1.35862
1.1074	1.58331
1.05401	1.44411
0.54109	1.63047
0.519145	1.43428
0.561069	1.60165
0.485409	1.72219
0.516525	1.63997
0.524713	1.42478
0.50244	1.32325
0.531591	1.23547
0.511611	1.55023
0.520127	1.18044
0.489994	1.27903
0.47722	1.19911
0.513577	1.17422
0.504406	1.2073
0.591203	1.00324
0.473945	1.22335
0.56631	1.3465
0.53978	1.25741
0.509319	1.23317
0.44938	1.17586
0.533884	1.20861
0.606924	1.33111
0.559759	1.29311
0.551571	1.30196
0.589893	1.30458
0.520782	1.31571
0.61544	1.21549
0.585307	1.23743
0.621991	1.16275
0.537487	1.2014
0.566965	1.34519
0.593823	1.13033
0.567293	1.38646
0.559432	1.11461
0.501458	1.0622
0.600046	1.16144
0.550261	1.2168
0.4972	1.23776
0.54109	1.12935
0.582359	1.39989
0.578429	1.17422
0.495562	1.13524
0.47984	1.13131
0.5424	1.20894
0.514887	1.35141
0.410075	1.29606
0.610527	1.22793
0.547968	1.38548
0.579411	0.836154
0.467722	0.827436
0.433985	0.862705
0.523403	0.814755
0.481151	0.834173
0.572861	0.934036
0.552553	0.961379
0.576136	0.899956
0.577446	0.992685
0.585635	0.831795
0.333432	0.89203
0.550588	1.01408
0.513249	0.76522
0.606597	0.896785
0.553536	1.0022
0.535522	0.969305
0.645574	0.922544
0.617406	0.778297
0.527988	0.8952
0.681603	0.964153
0.529298	1.16388
0.584652	1.08224
0.620353	0.97406
0.645901	1.10087
0.482461	1.08621
0.579739	0.944339
0.539452	1.04262
0.488029	1.01527
0.582687	1.03429
0.671697	1.0549
0.831399	1.07115
0.660998	0.933243
0.844476	1.13455
0.829021	1.16943
0.718855	0.981193
0.671697	1.07194
0.846458	1.05569
0.7886	1.10919
0.806433	1.10087
0.791771	1.09651
0.846854	1.06917
0.745009	1.06441
0.834173	0.991497
0.622162	1.2257
0.814755	1.11712
0.877764	1.03588
0.7993	1.00933
0.880141	1.32477
0.838136	1.12504
0.884104	1.10483
0.887275	1.17696
0.777108	1.13574
0.866668	1.2578
1.02518	1.28435
0.781071	1.21896
0.824662	1.31486
0.802867	1.21738
0.834569	1.20668
0.821095	1.30971
0.919373	1.26136
0.804055	1.39253
0.922147	1.23838
0.892426	1.36044
0.777505	1.35211
0.86112	1.38382
0.75452	1.34538
0.805641	1.41116
0.935621	1.34894
0.829417	1.28395
0.915411	1.32754
0.846854	1.24829
0.964549	1.24314
0.940773	1.15912
0.832984	1.20826
0.749765	1.2253
0.921355	1.28276
1.06956	1.18686
1.06005	1.39412
0.849628	1.36123
0.663772	1.32517
0.933243	1.20668
0.783449	1.45079
0.732328	1.27206
0.830606	1.20866
0.963361	1.27682
0.73748	1.47932
0.699041	1.26414
0.834569	1.47892
0.754124	1.28039
0.832191	1.40403
0.78226	1.38025
0.858742	1.14961
0.873801	1.39887
0.742235	1.3636
0.825851	1.09889
0.837343	1.53242
0.781864	1.24829
0.871027	1.22055
0.787015	1.30337
0.558757	1.37232
0.921751	1.3533
0.769975	1.46228
0.887671	1.38778
0.887671	1.4179
1.56927	1.38421
1.52608	1.31288
1.65131	1.55382
1.67191	1.40759
1.22411	1.34815
1.52529	1.53599
1.45792	1.44722
1.53123	1.5344
1.49636	1.50032
1.51895	1.64219
1.63902	1.42741
1.34657	1.44326
1.44524	1.46307
1.48051	1.47932
1.49358	1.6949
1.45435	1.35964
1.60098	1.42978
1.54431	1.56611
1.60018	1.53876
1.51419	1.40323
1.42503	1.53836
1.40997	1.62605
1.32517	1.69334
1.28752	1.14818
1.15001	1.45148
0.981193	0.919976
1.14525	0.85496
1.22768	0.879991
1.07709	0.733055
1.18805	1.17451
0.821492	1.82402
1.01963	0.89787
1.08383	0.810099
0.971683	0.865037
0.979212	1.68554
1.5031	1.02628
1.02558	1.02888
1.00893	1.75738
1.05015	0.926152
0.937602	0.910549
0.86112	0.866663
1.08304	1.2028
1.14525	1.16671
0.915014	1.78274
1.20509	1.06204
0.895993	0.978165
0.956624	1.69724
0.978816	1.83442
1.45475	0.955084
0.856761	0.796446
0.891237	0.995719
1.39253	1.116
0.901541	1.3286
0.804055	0.901121
0.948698	1.71675
0.772749	1.65986
0.727854	0.923552
1.20019	0.871214
1.07894	1.00612
0.933629	1.39394
1.46481	1.0253
1.10332	1.09974
0.973939	1.19662
0.356938	1.17289
1.22685	1.43295
0.937855	1.2223
0.742807	1.30129
0.683968	1.53893
1.40987	0.984342
1.26489	1.87018
1.09454	1.11632
0.359213	1.1082
0.473641	1.03278
0.340359	0.997995
0.46974	1.84353
1.05781	1.22555
0.413502	1.59354
1.28016	1.08479
0.445034	1.15338
0.498347	1.09779
0.342309	1.30292
0.701847	1.3286
1.22392	1.4388
0.721352	1.17419
1.22848	1.16379
1.23043	1.60362
1.17809	1.52235
0.790594	1.47066
0.700872	1.17094
0.724278	0.953784
0.798721	0.962236
0.688519	1.32958
1.08837	1.10982
1.12738	1.25611
0.766538	1.19499
1.16509	1.30942
0.983041	1.21255
1.35428	1.28439
1.33965	1.24961
1.25806	1.19629
1.23985	1.86856
1.36404	1.00905
1.0331	1.20084
0.948258	1.09487
1.024	1.15111
0.894295	1.14818
1.20897	1.03018
1.02205	1.116
1.22945	1.1004
1.16541	1.08577
1.06756	0.866338
1.21255	1.11437
1.2184	1.00645
1.21027	1.12153
1.34063	1.21612
1.05943	0.909898
1.02693	1.36241
1.07049	0.859836
1.18817	1.037
0.700872	1.95893
1.20767	0.93493
0.674541	1.17744
0.923877	1.93683
1.08707	1.09487
1.02335	1.25318
1.2379	1.20149
0.834155	1.29154
0.656011	1.18719
1.28407	1.47879
1.14851	1.49277
0.743458	1.18979
1.20605	1.39752
0.658937	1.05391
1.17874	1.71025
0.798721	1.25936
0.826028	1.21547
0.538007	1.50479
1.04286	1.10397
0.669664	1.51617
1.18557	1.49439
0.760362	1.04773
1.40272	1.24506
1.20182	1.17581
1.1121	1.07244
1.2236	1.07536
0.436257	1.32567
1.18297	1.15598
0.918025	1.05943
0.7129	1.15436
1.45636	1.14851
0.654061	1.28439
1.24083	1.29252
1.09584	1.20377
1.17061	1.15533
1.26911	1.25448
1.26358	1.13193
0.539958	1.30585
0.746708	1.40109
1.40207	1.33023
0.383919	1.16411
0.658287	1.37281
0.966462	1.08382
0.75386	1.41897
1.49764	1.34843
0.688519	1.17094
0.950208	1.17549
1.61597	1.38322
0.696971	1.20084
1.23498	1.0045
1.36664	1.19434
1.32502	1.20215
0.69112	1.17029
1.59322	1.19142
0.67389	1.42352
1.63125	1.12413
1.25838	1.85222
0.811399	1.96997
1.50772	1.6003
0.800672	1.66335
1.20962	1.19955
1.7486	1.12185
1.72552	1.17206
0.964187	1.20941
1.12835	1.94905
1.14883	1.64871
1.16996	1.9873
1.12608	1.95323
0.661537	1.62719
0.701197	1.25693
0.814	1.1341
0.77564	1.10332
0.95866	1.30684
1.50772	1.97385
0.707374	0.994247
1.20832	1.95801
1.29382	1.94576
1.2275	1.1356
0.436257	1.04774
1.19662	2.00762
1.26358	1.85641
1.35298	1.89346
0.889093	1.15144
1.14623	1.64542
1.10072	1.81606
0.827003	1.16279
1.0214	1.12873
1.08544	1.45536
1.17744	1.10841
1.19824	0.875308
0.980766	1.652
1.34128	0.99365
1.3065	0.930295
1.08772	1.59402
1.15338	1.29727
1.11892	0.827792
1.22132	1.99089
0.65016	1.89047
1.29382	1.04744
1.15273	1.67112
1.21905	0.977512
1.11892	0.9031
0.553936	1.71296
1.38191	0.976616
1.29642	0.934778
1.21515	1.09316
0.69242	0.901606
1.05033	0.555547
1.11275	1.37617
1.08544	0.986477
1.44498	0.922525
1.18784	0.986477
1.21092	1.71834
1.15924	1.66335
1.12217	1.65947
0.724991	1.13919
0.762645	1.70489
0.757564	1.67292
0.781472	0.976018
0.930295	1.24647
0.773702	0.927606
0.885768	0.992753
1.01875	1.16728
0.999925	0.997236
1.04834	1.54651
1.09167	1.34808
1.06238	1.0334
0.971834	1.65708
0.974823	0.983788
1.15951	1.1353
1.01277	1.48674
0.954202	1.12096
1.13052	0.973926
0.910273	1.03489
0.973627	1.00411
0.761151	1.05431
1.04356	0.866941
0.72529	1.04505
0.815241	1.36272
1.19746	1.09018
1.20374	1.37258
1.10034	1.29608
1.02682	1.16399
1.12155	1.1087
1.17535	1.14397
1.19417	1.43743
1.23093	1.18102
0.9548	1.36122
1.23452	1.97266
1.0836	1.38095
1.2656	1.86567
0.650878	1.21419
1.19477	1.0328
1.11378	1.22137
1.27277	1.59103
1.11617	2.02884
0.932387	1.35824
1.00829	1.64004
1.04923	0.964662
1.17953	1.10661
1.14367	1.22107
1.2632	1.02981
0.964064	1.27396
0.872021	1.0062
0.875308	1.33821
0.958984	1.75809
0.851401	0.943145
0.872917	1.90273
1.01248	1.27665
0.891147	2.51715
0.991857	1.24229
0.90848	1.50288
0.932686	1.20135
1.20254	1.22764
1.02144	1.04774
1.09585	1.32835
1.109	1.68547
0.958984	1.28412
1.05133	1.03399
1.1365	1.18401
1.18252	1.30833
1.09794	1.54352
1.1864	1.42667
1.11827	1.32088
1.03668	0.980202
1.06657	1.17146
1.20523	1.06388
0.94703	1.21629
1.00142	0.853493
0.929697	0.959283
0.826896	1.06208
1.02682	1.41502
0.953007	0.981696
0.971834	1.1873
1.00082	1.11857
0.878595	1.41591
0.922824	1.05103
0.93926	1.03997
1.06238	1.68935
1.08988	1.26619
1.07972	1.13052
0.996937	1.23033
0.878297	1.24587
1.07015	1.12574
0.958984	1.0322
0.928502	1.24498
0.910572	1.05133
0.999626	1.50347
0.824804	0.945536
1.06477	0.770713
0.769518	1.1356
0.871423
0.870228
0.883078
0.801793
0.787747
1.03369
1.08271
1.05252
