# Supplementary material for: Loss of the lysosomal protein CLN3 triggers c-Abl-dependent YAP1 pro-apoptotic signaling
Source: EMBO Rep. 2025 Nov 6;26(24):6096–120. doi: 10.1038/s44319-025-00613-3 (PMC12714701; doi:10.1038/s44319-025-00613-3)
Supplement: Supplementary file 3 — Source data Fig. 1 [file 44319_2025_613_MOESM3_ESM.zip › Figure 1/E/Figure 1E.xlsx]

## Sheet: Folha1
	Wt					CLN3KO
PUMA	1.0003	1.00019	1.00218	1.00002	1.0002	1.16713	1.32461	1.30579	1.06533	1.09477
TP53	1.01317	1.00247	1.14364	1.00051	1.00041	1.22411	1.36071	2.14654	1.40327	1.20257
BAX	1.00097	1.02917	1.0001	1.00106	1.05303	1.4085	1.0489	1.41668	1.19813	2.51204
TP73	1.00017	1.00001	1.00082	1.00001	1.00003	1.23387	1.25747	1.23826	1.23822	1.25788
DR5	1.00331	1.00001	1.01303	1	1.00011	1.10044	1.71016	1.08814	1.43119	1.45369
