# Supplementary material for: Loss of the lysosomal protein CLN3 triggers c-Abl-dependent YAP1 pro-apoptotic signaling
Source: EMBO Rep. 2025 Nov 6;26(24):6096–120. doi: 10.1038/s44319-025-00613-3 (PMC12714701; doi:10.1038/s44319-025-00613-3)
Supplement: Supplementary file 3 — Source data Fig. 1 [file 44319_2025_613_MOESM3_ESM.zip › Figure 1/F/Figure 1F.xlsx]

## Sheet: Folha1
PUMA
siCt	siCLN3 1	siCLN3 2
1.00001	1.50578	1.28622
1.00284	1.29271	1.20702
1	1.25277	1.33911
TP73
siCt	siCLN3 1	siCLN3 2
1.00008	1.3522	1.2994
1.00001	1.36933	1.44149
1.00002	1.25547	1.2661
DR5
siCt	siCLN3 1	siCLN3 2
1.00485	1.24451	1.57464
1.00019	1.36015	1.3861
1.00019	1.36015	1.3861
BAX
siCt	siCLN3 1	siCLN3 2
1.0057	2.26742	2.74924
1.00217	1.66037	2.27627
1.00101	1.58399	3.00521
YAP1
siCt	siCLN3 1	siCLN3 2
1.00138	1.27333	1.24301
1	1.06264	1.08301
1.00001	1.05549	1.07689
