# Supplementary material for: Loss of the lysosomal protein CLN3 triggers c-Abl-dependent YAP1 pro-apoptotic signaling
Source: EMBO Rep. 2025 Nov 6;26(24):6096–120. doi: 10.1038/s44319-025-00613-3 (PMC12714701; doi:10.1038/s44319-025-00613-3)
Supplement: Supplementary file 3 — Source data Fig. 1 [file 44319_2025_613_MOESM3_ESM.zip › Figure 1/G/Figure 1G.xlsx]

## Sheet: Folha1
PUMA
GFP	GFP-CLN3
1	0.828599
1.00028	0.529341
1.00007	0.815218
1.0007	0.739649
1.0223	0.796161
1.00199	0.719032
DR5
1.00005	0.898824
1.00183	0.610587
1.00009	0.880658
1.00007	0.770334
1.00016	0.700865
1.00021	0.716586
TP73
1.00953	0.631654
1.00001	0.837715
1	0.896851
1.00002	0.784915
1.00009	0.880658
1.00007	0.770334
BAX
1.00034	0.862804
1.00001	0.937396
1.00009	0.95678
1.00023	0.90983
1.00181	0.642892
1.0006	0.869521
YAP
1.0005	0.785037
1.00086	0.808336
1.00029	0.927207
1.00003	0.775544
1.00003	0.766767
1.00013	0.833746
