# Supplementary material for: Loss of the lysosomal protein CLN3 triggers c-Abl-dependent YAP1 pro-apoptotic signaling
Source: EMBO Rep. 2025 Nov 6;26(24):6096–120. doi: 10.1038/s44319-025-00613-3 (PMC12714701; doi:10.1038/s44319-025-00613-3)
Supplement: Supplementary file 3 — Source data Fig. 1 [file 44319_2025_613_MOESM3_ESM.zip › Figure 1/H/Figure 1H.xlsx]

## Sheet: Folha1
	Wt						CLN3-KO
YAP	1.00034	1.00034	1	1.00007	1.00091	1.0002	1.31874	1.17147	1.14744	1.11033	1.31641	1.24871
PUMA	1.00006	1.00003	1.00001	1.00052	1.00077	1.00005	1.22351	1.03814	1.06416	1.12994	1.1365	1.16519
BAX	1.00093	1.00491	1.00194	1.0003	1.00058	1.00031	1.20382	1.59056	1.45469	2.18828	2.16054	1.25342
TP73	1.00139	1.00115	1	1.00022	1.00029	1.00001	1.16245	1.16642	1.10489	1.13457	1.22212	1.13677
DR5	1.00027	1.00143	1.00399	1.00009	1.00285	1.02718	1.41783	1.16466	1.3718	1.35855	1.60202	1.58217
