# Supplementary material for: Loss of the lysosomal protein CLN3 triggers c-Abl-dependent YAP1 pro-apoptotic signaling
Source: EMBO Rep. 2025 Nov 6;26(24):6096–120. doi: 10.1038/s44319-025-00613-3 (PMC12714701; doi:10.1038/s44319-025-00613-3)
Supplement: Supplementary file 3 — Source data Fig. 1 [file 44319_2025_613_MOESM3_ESM.zip › Figure 1/I/Figure 1I.xlsx]

## Sheet: Folha1
	Hippocampus
	Wt					d7/8
Cyclo	1	1	1	1		1	1	1
Cln3	0.888831	1.04538	1.03365	1.03214		0.328042	0.338461	0.207289
Yap	0.963969	1.00356	1.11407	0.9184		1.38945	1.16631	0.81622
Puma	0.784469	0.82841	1.47591	0.911212		1.72103	1.58946	1.15497
Tp53	0.873877	0.887064	1.17788	1.06118		1.53151	1.3588	0.922867
Bax	0.860311	0.712462	1.24636	1.18087		1.44429	1.3864	1.09051
Tp73	0.632351	1.69526	0.452427	1.21996		0.898884	1.57686	1.08481
Dr5	0.737346	0.672517	1.24281	1.34732		2.20595	1.67836	1.01158
Cd68	0.881167	1.11499	0.959118	1.04473		1.8355	1.72778	1.83823
