# Supplementary material for: Loss of the lysosomal protein CLN3 triggers c-Abl-dependent YAP1 pro-apoptotic signaling
Source: EMBO Rep. 2025 Nov 6;26(24):6096–120. doi: 10.1038/s44319-025-00613-3 (PMC12714701; doi:10.1038/s44319-025-00613-3)
Supplement: Supplementary file 3 — Source data Fig. 1 [file 44319_2025_613_MOESM3_ESM.zip › Figure 1/J/Figure 1J.xlsx]

## Sheet: Folha1
Thalamus
	Wt					d7/8
Cyclo	1	1	1	1		1	1	1
Cln3	0.825281	1.24876	0.910318	1.01564		0.324595	0.289975	0.294876
Yap	0.939212	1.13271	0.77833	1.14975		1.11865	1.48848	1.602
Puma	0.69285	1.00448	1.09726	1.09295		0.888551	0.946262	1.39912
Tp53	0.767848	1.14443	1.09807	0.989651		1.2361	1.00163	1.14232
Bax	0.94529	1.01175	1.01653	1.02643		1.02876	0.916165	1.22422
Tp73	1.0038	1.10024	1.29121	0.604743		1.40664	1.61369	1.80568
Dr5	0.830178	1.17212	1.15179	0.845918		1.69117	1.5069	1.569
Cd68	0.813018	1.23543	1.13649	0.815059		2.94687	2.03014	2.89049
