# Supplementary material for: Loss of the lysosomal protein CLN3 triggers c-Abl-dependent YAP1 pro-apoptotic signaling
Source: EMBO Rep. 2025 Nov 6;26(24):6096–120. doi: 10.1038/s44319-025-00613-3 (PMC12714701; doi:10.1038/s44319-025-00613-3)
Supplement: Supplementary file 3 — Source data Fig. 1 [file 44319_2025_613_MOESM3_ESM.zip › Figure 1/K/Figure 1K.xlsx]

## Sheet: Folha1
	Wt						CLN3-KO
	siCt		siYAP1		siYAP2		siCt		siYAP1		siYAP2
YAP	1.00113	1.0003	0.60769	0.59947	0.71559	0.63898	1.40788	1.16773	0.56182	0.63531	0.57591	0.61777
PUMA	1.00122	1.00463	0.86888	0.80511	1.00766	0.90623	1.2101	1.22331	0.75497	0.72422	0.69956	0.74424
BAX	1.00017	1.00222	0.81857	0.96358	0.87224	0.88633	1.5571	1.94229	0.39398	1.10408	0.41567	1.05133
TP73	1.00006	1.00016	0.97188	0.7675	0.97597	0.74062	1.31521	1.23278	0.7459	0.75114	0.46882	0.65936
DR5	1.00266	1.00302	0.97432	0.95751	0.90247	0.82785	1.89362	1.35077	0.51828	0.66712	0.41712	0.67379
