# Supplementary material for: Loss of the lysosomal protein CLN3 triggers c-Abl-dependent YAP1 pro-apoptotic signaling
Source: EMBO Rep. 2025 Nov 6;26(24):6096–120. doi: 10.1038/s44319-025-00613-3 (PMC12714701; doi:10.1038/s44319-025-00613-3)
Supplement: Supplementary file 3 — Source data Fig. 1 [file 44319_2025_613_MOESM3_ESM.zip › Figure 1/L/Figure 1L.xlsx]

## Sheet: Folha1
PUMA
siCt	siYAP 1	siYAP 2
1.00059	0.872222	0.695909
1.00044	0.656073	0.73358
1.00226	0.547723	0.835554
1.0002	0.838287	0.702924
1.00214	0.72534	0.67211
1.00093	0.72455	0.74458
DR5
siCt	siYAP 1	siYAP 2
1.00034	0.283231	0.561089
1.00031	1.13324	0.704209
1	0.767125	0.727089
1.00026	0.823842	0.631951
1.00003	0.49794	0.40075
1.00367	0.58087	0.58668
TP73
siCt	siYAP 1	siYAP 2
1.00089	0.956032	0.789327
1.00066	0.69704	0.738702
1.00338	0.65239	0.718042
1.0003	0.885791	0.785684
1.00001	0.71663	0.45042
1.00013	0.76173	0.66865
BAX
siCt	siYAP 1	siYAP 2
1.00075	0.48145	0.366451
1.00058	1.08622	0.826672
1.00002	0.185604	0.722713
1.00034	0.805045	0.569642
1.00005	0.70634	0.74523
1.0015	0.5693	0.5421
YAP
siCt	siYAP 1	siYAP 2
1.00149	0.5627	0.376738
1.00115	0.306253	0.433038
1.00005	0.208832	0.515388
1.00028	0.284871	0.276945
1.00106	0.56182	0.57591
1	0.54405	0.52904
