# Supplementary material for: Loss of the lysosomal protein CLN3 triggers c-Abl-dependent YAP1 pro-apoptotic signaling
Source: EMBO Rep. 2025 Nov 6;26(24):6096–120. doi: 10.1038/s44319-025-00613-3 (PMC12714701; doi:10.1038/s44319-025-00613-3)
Supplement: Supplementary file 4 — Source data Fig. 2 [file 44319_2025_613_MOESM4_ESM.zip]

Archive with 54 entries (43 files):
- Figure 2/
- Figure 2/A/
- Figure 2/A/ARPE GAPDH.tif
- Figure 2/A/ARPE ponceau.tif
- Figure 2/A/ARPE pYAP y357.tif
- Figure 2/A/ARPE YAP total.tif
- Figure 2/A/Figure 2A.xlsx
- Figure 2/A/HEK GAPDH.tif
- Figure 2/A/HEK ponceau.tif
- Figure 2/A/HEK pYAP y357.tif
- Figure 2/A/HEK Yap total.tif
- Figure 2/B/
- Figure 2/B/Figure 2B.xlsx
- Figure 2/B/KO CLN3_ pT357-YAP 647 image 1-2.tif
- Figure 2/B/Wt pT357-YAP 647 image 4-1.tif
- Figure 2/C/
- Figure 2/C/2C GAPDH.tif
- Figure 2/C/2C HEK Yap total.tif
- Figure 2/C/2C ponceau.tif
- Figure 2/C/2C pYap S127.tif
- Figure 2/C/Figure 2C.xlsx
- Figure 2/D/
- Figure 2/D/cln3 d7 8.png
- Figure 2/D/Figure 2D.xlsx
- Figure 2/D/wt.png
- Figure 2/E/
- Figure 2/E/2E GAPDH.tif
- Figure 2/E/2E ponceau.tif
- Figure 2/E/2E pYap Y357.tif
- Figure 2/E/2E pYap.tif
- Figure 2/E/Figure 2E.xlsx
- Figure 2/F/
- Figure 2/F/CLN3-KO p73.tif
- Figure 2/F/Figure 2F.xlsx
- Figure 2/F/WT p73.tif
- Figure 2/G/
- Figure 2/G/Figure 2G.xlsx
- Figure 2/H/
- Figure 2/H/ARPe siCLN3 1.tif
- Figure 2/H/ARPE siCLN3 2 p73.tif
- Figure 2/H/ARPE19 siCT p73.tif
- Figure 2/H/Figure 2H.xlsx
- Figure 2/H/HEK siCLN3 1 p73.tif
- Figure 2/H/HEK siCLN3 2 p73.tif
- Figure 2/H/HEK siCT p73.tif
- Figure 2/I/
- Figure 2/I/Figure 2I.xlsx
- Figure 2/I/p73_siCt.tif
- Figure 2/I/p73_siYAP1.tif
- Figure 2/I/p73_siYAP2.tif
- Figure 2/J/
- Figure 2/J/Figure 2J.xlsx
- Figure 2/J/J p73.tif
- Figure 2/J/J YAP.tif
