# Supplementary material for: Loss of the lysosomal protein CLN3 triggers c-Abl-dependent YAP1 pro-apoptotic signaling
Source: EMBO Rep. 2025 Nov 6;26(24):6096–120. doi: 10.1038/s44319-025-00613-3 (PMC12714701; doi:10.1038/s44319-025-00613-3)
Supplement: Supplementary file 4 — Source data Fig. 2 [file 44319_2025_613_MOESM4_ESM.zip › Figure 2/A/Figure 2A.xlsx]

## Sheet: Folha1
HEK293T		ARPE19
Wt	CLN3KO	Wt	CLN3KO
1	1.61716	1	1.51534
1	1.13348	1	4.66629
1	1.28325	1	2.84418
1	1.31585	1	3.84393
		1	6.51318
		1	2.8529
