# Supplementary material for: Loss of the lysosomal protein CLN3 triggers c-Abl-dependent YAP1 pro-apoptotic signaling
Source: EMBO Rep. 2025 Nov 6;26(24):6096–120. doi: 10.1038/s44319-025-00613-3 (PMC12714701; doi:10.1038/s44319-025-00613-3)
Supplement: Supplementary file 4 — Source data Fig. 2 [file 44319_2025_613_MOESM4_ESM.zip › Figure 2/B/Figure 2B.xlsx]

## Sheet: Folha1
HEK293T		ARPE19
Wt	CLN3KO	Wt	CLN3KO
1.00136	1.44406	1.2311	1.45739
1.05535	1.23795	0.918474	1.71439
1.4848	1.10373	1.09261	1.69295
1.1295	1.35535	1.17171	1.56285
1.06782	0.994801	1.44	1.76046
1.36126	1.84542	1.17518	1.72627
1.1678	1.06645	1.039	1.59617
1.19429	1.22739	1.36989	1.88591
1.11787	1.47586	1.56894	1.89229
1.3158	1.21272	1.40263	1.34613
1.08661	1.25943	1.44754	1.92416
1.08184	1.23551	1.07117	1.88794
0.988895	1.22477	1.19894	1.50954
0.960082	1.40576	1.10304	1.20416
1.16177	1.07593	1.19025	1.03118
1.45456	1.08816	1.34961	1.61675
1.13857	1.24004	1.01583	1.70599
0.522992	1.23264	1.20474	1.45304
1.17108	1.32231	1.26761	1.64282
1.23694	1.1054	0.954691	1.63094
1.01353	1.09759	1.41248	1.31629
0.964198	1.40546	1.02771	1.52693
1.15575	1.24475	1.1013	1.69845
0.930493	1.12652	0.974973	1.6153
1.14978	0.921247	0.975263	1.31716
0.805755	1.39735	0.981637	1.63181
0.397479	1.53581	1.05639	2.04121
1.12151	1.15945	0.974683	1.67151
0.809931	1.55967	0.982796	1.08565
0.953162	1.02123	1.16186	1.61704
1.182	1.26862	1.08333	1.71294
1.08488	1.33728	1.33367	1.95342
1.08297	1.13767	1.23632	1.7535
0.498653	1.14686	1.3186	1.49216
0.978456	1.57112	1.50404	2.11307
0.916952	1.60996	1.32208	1.60689
0.337586	1.49721	1.24559	2.11713
0.90335	1.0634	1.17518	1.94763
0.804264	1.39323	1.09319	2.03194
0.40243	1.05177	1.03379	1.76451
0.819416	1.27631	1.15055	1.63268
1.14787	1.33668	1.00598	1.47767
0.956145	1.58532	1.20068	2.01861
1.00476	1.40463	1.01872	2.01601
0.58211	1.33286	1.21111	1.47014
0.970343	1.51075	1.22705	2.13625
1.25991	1.10307	1.25052	1.95023
1.32069	1.35613	1.09579	1.71323
0.930672	0.911642	1.11753	2.10438
0.877102	1.34008	0.95614	1.93053
1.08333	1.00077	1.19344	2.0867
1.1681	1.31002	1.16214	1.82883
1.32165	1.90609	1.06074	1.85057
1.51815	1.20699	1.01496	1.892
1.60429	2.10623	1.12738	1.89316
1.38888	1.42658	1.10478	2.01716
1.25484	1.61288	1.20879	1.67064
0.975771	1.24296	1.02394	1.96385
1.3201	1.21278	1.55416	1.81261
1.15253	1.22405	1.25052	1.77436
0.701181	1.61449	1.04248	1.57647
1.25824	1.34235	1.14128	1.84593
0.576741	1.36543	1.0984	1.4061
0.582349	1.37945	1.10391	1.85636
1.24845	1.69783	0.918763	1.65499
1.17567	1.51481	0.95585	1.8581
0.49746	1.51875	1.16649	1.79783
0.741507	1.42354	1.11492	2.11162
0.984003	1.52304	1.04567	2.0444
1.35166	1.35667	0.969468	1.99978
0.871972	1.54631	1.1381	1.81377
1.59385	1.65971	0.995255	1.98703
0.848528	1.40982	1.08594	1.80855
0.929539	1.80616	0.868928	1.98993
0.842503	1.57691	1.12738	2.23563
1.09198	1.31825	1.00626	2.06178
0.955131	1.22954	0.873564	2.30256
0.892791	1.50008	0.848646	1.9569
1.22185	1.16553	0.918184	1.43189
0.975115	1.43135	0.739705	2.01079
1.19763	1.37552	0.765202	1.73988
0.993846	1.36281	0.92253	1.69411
0.788038	1.63997	1.16939	2.38282
0.943558	1.74639	0.927745	1.57879
1.29582	1.61599	0.964542	2.1997
1.19876	1.51923	1.11405	2.30517
1.02218	1.38828	1.03785	1.8129
1.03859	1.45211	1.03727	2.02673
1.39514	1.19178	1.09522	2.05628
1.37426	1.23062	1.25138	1.68744
1.38894	1.1338	1.07638	2.18666
1.03381	1.42443	1.09522	1.91865
1.2305	1.13976	1.27949	1.89808
1.06048	2.00362	1.01699	1.96414
1.31747	1.12115	1.11086	1.92532
1.38655	1.38357	1.07957	1.93459
1.34169	1.54911	1.1126	1.73844
0.954176	0.925005	1.26442	1.8975
1.15014	1.67188	0.917025	2.15103
1.2367	0.971297	1.17692	2.12292
0.874776	1.34122	1.16359	1.85057
1.02851	1.45319	0.981057	1.90909
1.12556	1.65386	0.954691	1.55242
0.921068	1.16762	0.956719	1.32672
1.04539	1.08649	1.32295	1.95313
1.216	1.56707	0.571656	1.72714
0.855507	1.48546	0.437217	1.99254
0.647193	1.95476	0.538046	1.6237
1.05965	1.28371	0.418094	1.59472
0.93789	1.32535	0.406794	1.38756
0.692471	1.13982	0.754771	1.81783
0.643316	1.07802	0.779399	1.86882
1.01884	1.59546	0.516315	1.83811
0.953102	1.54893	1.06711	1.70859
1.19393	1.53599	1.04364	2.36282
0.499608	1.31246	0.801129	1.77639
1.02892	1.18224	0.78896	1.85549
0.757196	2.11464	0.696533	1.88533
1.10916	1.3016	0.786932	1.72685
1.09574	1.40928	0.965411	1.71728
0.980961	1.26903	0.648147	1.96588
1.42133	0.740255	0.74521	1.88823
1.41107	1.49846	0.905435	1.84187
1.07891	1.45707	0.646408	1.52374
0.935624	1.56456	1.05407	1.51331
0.79979	1.08697	0.805475	1.57271
1.17931	0.982512	0.623519	2.01166
1.10928	1.55174	0.851834	1.84013
1.06597	1.5067	0.494295	1.64398
1.18385	1.42461	0.753902	1.82072
1.00327	1.87787	0.537466	1.64891
0.609969	1.24517	0.895005	1.66977
0.846499	1.29534	0.942522	1.30354
0.885573	1.46213	0.669877	1.72801
0.878832	1.12532	0.80084	1.77436
1.04038	1.01711	0.824019	1.56343
0.727011	1.22924	1.0025	1.56285
0.95525	1.28902	0.717974	1.48173
1.55889	2.08022	0.972365	1.63065
0.53033	0.889212	0.713048	1.74568
1.07796	0.954236	0.96744	1.65441
0.668788	1.04545	0.717974	1.76828
1.23431	1.27655	1.05668	1.91083
0.882054	1.55472	0.851834	1.95748
0.81351	1.12753	1.02249	1.79204
0.952923	1.63662	0.662634	1.54112
0.749083	1.38936	0.782876	1.38727
0.655187	1.13529	0.577161	1.96067
1.02851	1.575	0.608742	1.88852
0.917369	1.1956	0.706674	1.66745
0.807187	1.14513	0.896164	1.86476
0.9466	1.14024	0.955271	2.17218
0.815002	1.87059	0.62236	1.77987
0.77038	1.23085	0.680018	1.69787
1.04873	1.18021	0.723189	2.35703
0.888317	2.0078	0.897033	1.97979
1.16541	1.11298	1.10843	1.88794
0.682628	1.34951	0.798555	2.20839
1.12676	1.2994	1.21386	1.89663
0.845605	1.7131	1.34003	2.23418
1.20055	1.47556	1.01703	1.68426
0.922798	1.33304	1.517	1.98124
1.00381	1.16786	1.02482	1.94734
0.568568	1.14495	1.44226	2.47032
0.211416	1.60501	0.904026	2.03252
0.73417	1.29254	0.834145	1.82536
0.676722	1.59057	1.11646	1.82246
0.794958	1.80712	1.07437	2.22897
0.767397	1.40928	1.16146	1.59907
0.599589	1.75444	1.09227	2.34486
1.00779	1.14054	0.956844	2.06816
1.13207	1.48027	0.812512	1.82391
0.955875	1.56987	1.02633	2.27938
0.984061	1.28317	0.567371	1.91952
1.07248	1.3053	0.507124	1.90909
1.04118	1.56235	0.773022	1.48868
0.932928	1.19924	0.964691	1.7451
1.01	1.26689	0.593805	1.98471
1.0756	1.393	0.734986	1.98385
1.00576	1.44925	0.976297	2.86813
1.06254	1.56474	0.884935	1.70569
1.09512	0.876983	0.920197	1.92793
1.03195	1.174	0.788791	1.92793
0.951666	1.78075	0.791252	1.91402
1.08776	1.01449	0.796622	1.43189
1.04954	1.37313	0.542004	2.04875
1.02955	1.31091	0.966845	1.89374
1.13163	1.45283	0.600127	1.87606
1.08916	1.69896	1.29392	2.12785
1.23124	1.84422	1.12	2.66589
0.84385	0.92757	1.0659	2.02789
1.45925	1.44645	0.845238	1.67469
1.53624	1.73768	1.05574	2.17652
1.00283	1.53259	1.22495	2.03658
0.97162	1.83879	0.966191	2.4735
1.0693	2.25125	1.75937	2.33182
1.05172	1.6028	1.13964	2.09482
0.90072	1.83247	1.09351	2.21071
1.06843	1.95954	1.60398	2.30285
0.996407	1.53831	1.67497	1.84767
1.04994	2.27672	1.24651	2.14117
1.39596	1.7097	0.994819	2.36196
0.996813	2.12186	1.17178	1.64746
0.864397	1.10612	1.58267	2.40252
1.16624	1.18307	0.813202	2.49524
1.00062	1.39079	0.850991	1.93082
0.969282	1.5101	0.953351	2.54536
1.11214	1.30888	1.35594	1.78161
0.82639	1.18689	1.12809	2.15972
1.05696	1.40445	0.893305	2.16233
0.909824	1.35893	0.647474	2.12118
1.12574	1.26718	0.715472	1.85723
1.19243	1.31723	0.971948	1.85085
1.01518	1.28496	1.01185	2.16551
0.91924	1.43404	1.00311	1.97139
1.17796	1.07271	1.26172	1.70946
1.3182	1.38894	0.926534	1.96096
0.896012	1.44102	0.885096	2.19593
1.07969	1.37731	0.946586	2.1403
1.27296	1.41698	0.895978	1.86389
1.32578	0.788217	1.12254	1.4232
1.13827	1.63042	1.19716	1.96269
1.10101	1.45396	1.01146	2.12089
1.05568	1.29874	0.902798	2.14523
1.34012	1.34879	0.875583	2.15044
0.988893	1.20968	0.774411	1.35424
1.12789	1.40326	0.729988	1.84854
0.904493	1.50544	0.585063	1.88997
1.25856	1.45557	0.637267	2.17102
0.824114	1.34831	0.663122	1.88707
0.915842	1.68769	0.96387	1.74133
0.888623	1.20741	1.04289	1.91431
1.40793	1.2963	0.700443	1.86853
1.38006	1.45969	0.644822	2.06313
0.92136	1.34706	0.631806	1.62074
1.11585	1.37951	1.33979	1.40607
1.14098	1.94206	0.783033	1.91844
1.26981	1.07456	0.807268	1.6304
1.17129	1.47538	0.827793	2.18101
0.875247	1.54177	0.841111	1.9221
1.09066	1.63615	0.754872	2.39476
1.45012	1.52352	1.05213	2.15018
1.14407	1.91521	0.899778	1.54281
0.881951	1.00779	0.745918	1.99246
1.12427	1.37286	0.81515	1.36017
0.901655	1.49785	0.775372	2.3028
0.838581	1.44984	0.908948	2.22111
1.12137	1.45077	1.15342	2.092
1.34754	1.2246	0.839344	1.68735
1.01605	1.42845	1.20862	1.40988
1.27583	1.40248	0.794151	1.79408
0.928344	1.17135	1.14284	1.44381
0.979228	1.28933	1.04755	2.36658
0.809741	1.86894	1.49305	1.82905
0.751748	1.35334	1.0185	1.97482
1.03045	1.09499	0.825709	1.99313
1.44787	1.27134	0.983953	1.6588
0.698776	1.17235	0.884044	1.66574
0.74545	1.09434	0.838388	1.40749
0.975268	1.61353	0.777491	1.60062
1.13584	1.52548	1.09216	1.72469
1.03286	1.7987	1.0832	1.82983
0.973928	1.61209	0.969261	1.84235
0.925445	1.37791	1.40135	1.76729
0.838893	1.4147	1.05732	1.65146
0.795399	1.69525	1.02436	1.56558
0.884445	1.72209	0.925477	1.93109
1.0109	1.92403	1.03483	1.56377
0.841605	0.950855	1.02991	1.67801
0.913347	1.36076	1.46928	1.62673
0.88962	1.47372	1.19615	1.56196
0.774228	1.53736	0.887461	1.58991
0.766122	1.52124	0.849139	1.96292
0.822243	1.49932	1.09949	1.47976
0.77005	1.35587	0.767883	1.53051
0.713492	1.4572	0.81524	2.0373
1.06715	1.14036	0.914782	2.56953
0.672835	1.85024	1.19178	1.9939
1.02048	1.23296	0.693196	1.99105
0.708815	1.31387	0.943919	1.83076
1.05502	1.14553	1.29315	1.66441
0.86792	1.44058	1.03444	1.6384
0.850398	1.31284	0.710027	1.93042
0.864179	1.27318	1.05908	1.72762
0.996563	1.8469	0.784659	1.38698
0.827357	1.48557	0.909079	1.92534
0.892925	1.39366	0.863086	1.73227
1.13257	1.57443	0.754243	1.50863
0.724436	1.73625	1.25809	2.11005
0.928126	1.43578	1.01992	1.71289
1.0925	1.82613	0.771497	1.47468
0.678978	1.34776	1.26378	2.22735
0.914501	1.29367	1.12226	1.81569
1.13871	2.16851	1.02354	1.13869
0.880298	1.52713	1.26984	1.93016
1.04857	1.43653	1.34388	1.57774
0.877461	1.35805	0.941447	2.35141
0.827824	1.421	1.14524	1.68669
0.932678	1.68546	0.870641	1.12025
1.09272	1.46243	0.800186	1.49759
0.979758	1.20982	1.18269	1.76667
1.04364	1.31798	0.899299	1.69241
0.762973	1.35908	1.02935	1.87963
0.826172	0.914688	1.25345	1.52347
0.865519	1.0761	0.924098	2.17293
0.732823	1.3887	1.0253	1.33776
0.910884	1.6582	0.985523	2.04075
0.91051	2.23118	1.01504	2.05686
1.04542	1.95403	1.83214	1.65234
0.995191	1.19458	1.05147	1.57376
0.943123	1.49389	0.966986	1.6384
0.600844	1.38458	0.764224	1.49916
0.8219	1.24886	0.617159	1.89983
0.997249	1.30427	1.26605	1.68866
0.892146	1.16858	1.03548	1.81729
0.861373	1.83739	1.18483	1.40097
1.04608	1.34994	1.00818	1.65802
1.06166	1.16452	0.833475	1.42316
0.730796	2.14434	1.32258	1.74756
1.02269	2.36583	0.915748	2.68635
1.02796	1.20197	0.918667	1.26079
0.797145	1.34623	0.818623	1.7683
1.14794	1.6626	1.15604	1.36959
1.03045	1.59379	0.590302	1.51021
0.810084	1.21594	1.21778	1.78896
0.927565	1.52489	0.89258	2.44343
1.11473	1.36712	1.01591	2.17912
0.827138	1.32849	1.02469	1.71375
0.797269	1.23009	0.904101	1.92401
1.07379	0.915249	1.1057	1.59823
1.07351	1.15582	0.791121	1.98725
0.989985	1.30461	0.859401	1.95386
1.21522	1.08814	0.979513	1.83019
0.995635	1.47459	0.94785	2.71925
0.936613	1.35587	0.90549	2.40264
0.769189	1.76013	0.873233	2.10976
0.819131	1.25376	0.929403	2.21166
0.758898	1.7514	1.80162	2.14102
0.871969	1.13655	0.973333	1.61657
0.951876	1.01515	0.940325	1.69127
0.93017	1.06241	0.724205	1.53321
0.879147	1.41367	0.576058	1.95405
0.832621	1.08003	1.20933	2.21583
0.855798	1.28671	1.04438	1.83062
0.741861	1.40734	1.18984	1.45513
0.969777	1.85881	1.01645	1.56319
1.01362	1.64483	0.846295	1.42045
0.801921	1.59198	1.36967	1.44389
0.959919	0.977233	0.940697	1.70508
0.946601	1.11386	0.937159	2.39531
0.922473	1.55426	0.841146	1.85301
0.674192	1.21706	0.589069	1.56452
0.902886	1.53567	1.54106	2.17195
0.83807	1.51319	0.682721	1.97482
0.991527	1.89682	1.0026	2.2461
1.46738	1.48529	0.830944	1.88344
1.05176	1.16455	0.874808	1.86683
1.34847	1.17622	0.703025	1.92466
0.813682	1.97701	0.886978	1.98009
0.772648	1.28556	0.612025	1.87885
1.34436	1.00685	0.670732	1.92105
0.916506	1.36893	1.07634	1.68004
1.41143	1.26429	0.613948	1.82396
0.897005	1.01995	0.727864	1.9629
0.783112	1.5117	0.740427	1.97927
0.78095	1.37551	0.969105	1.91958
1.24392	1.53209	0.738016	1.59176
1.1123	1.68736	1.01148	1.53284
0.983009	1.59086	0.738358	1.71399
1.2939	1.22267	1.53051	2.03859
1.04471	1.18283	1.29056	1.59371
1.25213	1.20415	0.832373	1.74435
1.02716	1.43266	0.96466	1.81994
0.819995	1.4933	0.985961	1.76765
1.23843	1.44158	0.974807	1.5762
0.968999	1.24933	0.714199	1.63416
0.995029	1.55924	0.916927	1.9947
0.917501	1.46088	1.18866	1.59341
0.912658	1.36902	0.643908	1.55661
0.74117	1.57555	1.04937	1.64015
0.880401	1.55631	1.4284	2.2172
0.990662	1.2551	1.72893	2.26594
0.997969	1.25734	1.42323	1.77544
0.858565	1.21285	1.09492	1.59121
1.28538	1.39163	0.975973	1.96561
1.21862	1.12122	0.711247	1.94555
0.753493	1.35537	1.19749	1.79196
0.941499	1.20144	0.692863	1.78306
0.938861	1.46141	0.81726	2.00488
0.740132	1.37523	1.04354	2.18797
0.880315	1.76428	0.844117	1.72954
1.00324	1.82735	1.15722	1.5601
0.725128	1.18909	0.755272	1.83051
0.960567	1.35637	1.27946	1.75362
0.843734	1.41451	0.656067	1.67847
0.792279	1.37629	0.849659	1.44347
0.875169	1.47911	0.454151	1.56028
0.820168	1.24587	0.480145	1.39129
0.601463	1.55351	0.927098	2.2501
1.12548	1.23112	0.758425	1.6157
1.31786	1.1726	0.518106	1.54181
0.976696	1.17656	0.536901	1.3938
1.07896	1.24041	1.02134	2.00143
1.0074	1.42839	0.834237	1.34471
0.856273	1.36965	0.749038	1.48708
1.20617	1.47631	0.599842	1.86603
1.11299	1.06076	0.836346	2.28633
1.16695	1.10114	1.02651	1.37699
0.833789	1.67532	0.690032	1.85207
0.903837	1.12031	0.741668	1.74477
1.0643	1.26118	1.35327	1.92802
1.17551	1.13606	1.07278	1.39691
0.949368	1.33208	1.12923	3.23231
1.07485	1.13512	0.979697	1.24929
0.949541	1.49633	0.878283	1.97834
0.948244	1.42483	0.820362	1.43301
0.533274	1.23631	1.09012	1.95674
1.19108	1.10901	0.961214	1.34452
0.920873	1.45116	1.00131	1.83303
0.872272	1.14944	0.808344	1.52735
0.911577	1.41467	0.650213	1.89322
1.15899	1.42349	1.16043	1.29655
0.782593	1.20794	1.13268	1.67525
1.19242	1.45916	1.2226	1.4795
1.09867	1.1375	1.51778	1.52936
1.17711	1.2421	0.690474	1.50556
1.17287	1.40572	1.17245	1.75314
0.979463	1.4813	0.753184	1.67016
0.983009	2.22057	0.986685	1.38602
1.08073	0.92256	0.9277	1.94573
1.11454	1.70373	0.958342	1.24811
0.996629	1.12933	1.23339	1.55096
1.43369	1.51442	1.08717	1.80177
1.14775	1.54076	0.905953	1.53056
1.13033	1.21667	1.0617	1.55416
0.93925	1.25347	0.97018	1.53243
1.03217	1.33178	0.935782	1.7858
1.111	1.68444	1.01068	2.24259
0.982706	1.84443	0.895552	1.60123
1.13811	1.22161	1.20561	2.63182
1.32949	1.18528	1.63875	1.5492
1.36235	1.27643	0.896355	1.34464
0.921306	1.18822	1.07846	1.94989
1.12747	1.52925	0.758475	2.62711
0.999829	1.10663	1.21389	1.8382
0.923079	1.44878	0.7897	1.92818
1.02093	1.14706	1.47018	1.68796
0.890389	1.41229	0.937118	1.51258
1.00078	1.42111	1.04208	1.30053
0.962989	1.20556	1.14553	1.39959
0.936699	1.45678	0.593216	1.59091
0.995245	1.13512	0.810111	1.73711
1.07001	1.23972	1.2024	1.74452
1.16029	1.40334	0.612252	1.30476
1.08211	1.47892	1.10089	1.54938
1.24517	2.21819	1.00158	1.48654
0.997191	0.920181	1.10387	1.35915
1.02409	1.70135	0.882801	1.6439
0.940418	1.12695	0.92278	1.12918
1.01963	1.51205	1.18812	1.72016
0.963378	1.53838	0.735012	1.65979
1.06659	1.2143	0.906355	1.5955
0.87305	1.25109	0.673305	1.51906
0.985906	1.3294	1.43521	1.21018
0.904961	1.68206	0.875602	1.39092
1.02076	1.84205	1.56372	1.74294
0.950276	1.21923	0.845884	1.66187
0.866132	1.18291	0.849237	1.75326
0.972328	1.27405	1.26734	1.56028
1.06456	1.18585	1.33955	1.57832
1.27691	1.52688	0.878504	1.71289
1.02214	1.7707	1.00199	1.5572
1.2044	1.36149	1.01559	1.58444
1.14624	1.42271	0.875391	1.20166
1.11018	1.28525	1.28632	1.59064
1.15164	1.1375	0.845131	1.75642
1.0736	1.00986	0.955772	1.73135
1.23557	1.20725	0.865502	1.18961
1.06746	1.35993	0.9077	1.75814
1.23488	1.40632	1.36948	1.44101
0.888054	1.11792	1.60124	2.12457
0.984479	1.11796	1.42887	1.36969
1.1705	1.28365	1.27315	1.98807
0.95166	1.2168	1.33801	1.48946
1.14888	1.26242	1.66974	2.01505
0.820557	1.12652	0.892158	1.72631
0.981409	1.18636		1.52915
0.979895	1.16492		2.02573
0.789814	0.858868		2.12256
0.880444	1.26061		1.80189
0.711378	1.38661		1.70097
0.941801	1.21802		0.655695
0.932202	1.14178		1.91888
0.781209	1.3153		0.71468
1.03135	1.30112		0.575957
0.729365	1.17244		0.722622
1.01829	1.46318		0.979376
0.943877	1.3582		1.5044
1.20556	1.20081		1.04209
0.876164	1.19436		1.07699
1.0454	1.12017		1.37772
0.889698	1.20318		0.740303
0.948763	0.939553		1.57586
0.990748	1.67458		0.686619
1.02538	1.03957		1.42527
0.882736	1.19843		0.721939
0.922387	1.1011		1.66061
1.28685	1.32512		1.06567
1.06551	1.24854		0.812059
0.945823	1.51161		0.922158
0.986165	1.04804		0.972649
0.789641	1.17793		0.866114
1.38276	0.998099		0.747401
1.08363	1.10317		0.664962
0.909847	1.15272		0.888383
1.03399	1.2885		0.617603
0.905004	1.40053		1.06639
1.04644	1.46863		0.857078
	1.41947		1.09472
	0.792063		0.821185
	1.17841		1.02032
	1.28789		1.23398
	1.34367		1.69226
	1.09937		1.4954
	1.16267		1.09286
			1.06036
			1.52734
			1.31937
			1.38024
			0.954879
			1.2055
			1.41885
			1.03537
			0.788274
			1.07209
			0.713335
			1.2853
			2.2153
			1.35997
			1.20576
			1.22774
			0.87508
			0.753917
			1.20555
			1.09531
			0.921254
			1.16951
			0.704349
			1.3702
			0.85999
			0.798675
			1.16541
			0.741658
			1.2578
			1.37598
			1.17454
			1.36814
			1.65663
			1.28362
			1.2099
			1.35426
			1.4971
			1.13953
			1.24344
			1.0069
			1.55624
			0.917971
			0.999015
			1.44539
			0.923021
			1.00343
			1.14182
			1.33848
			1.12365
			1.26235
			1.38864
			1.04256
			1.03474
			1.05956
			1.39981
			0.850311
			1.32411
			1.94007
			0.876837
			1.59965
			1.33889
			1.33556
			1.05798
			1.29971
			0.703345
			1.43825
			1.25693
			1.59654
			1.15638
			1.05823
			1.20556
			0.789398
			0.694902
			2.05294
			1.2971
			0.985079
			1.8218
			1.38638
			1.30492
			0.929798
			1.18014
			1.27733
			0.713938
			0.831125
			1.30001
			1.57064
			1.35519
			1.00829
			0.794569
			1.07505
			1.50281
			1.31035
			1.24856
			1.33822
			1.87789
			0.787892
			1.25117
			1.71121
			1.1899
			1.13724
			1.1565
			0.908895
			0.972348
			1.46606
			1.68492
			1.10496
			1.27358
			1.21831
			0.775503
			1.66166
			1.06243
			1.55387
			1.40878
			1.29713
			1.64538
			0.810021
			1.20929
			1.08596
			0.752471
			0.954156
			1.40262
			1.32011
			0.996896
			1.47873
			0.809358
			1.47345
			0.818474
			1.22517
			1.05323
