# Supplementary material for: Loss of the lysosomal protein CLN3 triggers c-Abl-dependent YAP1 pro-apoptotic signaling
Source: EMBO Rep. 2025 Nov 6;26(24):6096–120. doi: 10.1038/s44319-025-00613-3 (PMC12714701; doi:10.1038/s44319-025-00613-3)
Supplement: Supplementary file 4 — Source data Fig. 2 [file 44319_2025_613_MOESM4_ESM.zip › Figure 2/C/Figure 2C.xlsx]

## Sheet: Folha1
HEK293T
Wt	CLN3KO
1	1.32544
1	0.8867
1	1.05649
1	1.04034
