# Supplementary material for: Loss of the lysosomal protein CLN3 triggers c-Abl-dependent YAP1 pro-apoptotic signaling
Source: EMBO Rep. 2025 Nov 6;26(24):6096–120. doi: 10.1038/s44319-025-00613-3 (PMC12714701; doi:10.1038/s44319-025-00613-3)
Supplement: Supplementary file 4 — Source data Fig. 2 [file 44319_2025_613_MOESM4_ESM.zip › Figure 2/D/Figure 2D.xlsx]

## Sheet: Folha1
Hippocampus		Thalamus
Wt	d7/8	Wt	d7/8
1.8	2.2	4.481	5.441
1.6	2	2.24	6.081
1.2	2.5	4.16	7.681
