# Supplementary material for: Loss of the lysosomal protein CLN3 triggers c-Abl-dependent YAP1 pro-apoptotic signaling
Source: EMBO Rep. 2025 Nov 6;26(24):6096–120. doi: 10.1038/s44319-025-00613-3 (PMC12714701; doi:10.1038/s44319-025-00613-3)
Supplement: Supplementary file 4 — Source data Fig. 2 [file 44319_2025_613_MOESM4_ESM.zip › Figure 2/F/Figure 2F.xlsx]

## Sheet: Folha1
HEK293T
Wt	CLN3-KO
1.17392	1.91154
1.10188	1.47854
1.06088	0.922525
0.992569	0.903714
1.38821	1.40979
0.795442	1.07397
0.823789	1.87054
1.21839	1.61178
1.36506	1.5543
1.68806	1.35839
0.861931	2.25647
0.989795	1.44742
0.881609	0.946191
1.2873	1.26026
0.992742	1.05646
1.15216	1.76799
1.29736	1.43615
1.66145	1.1734
1.61108	1.41109
1.16352	0.892445
1.47134	1.04354
1.28262	1.32658
1.52708	1.51555
1.05967	1.94015
1.26598	1.01849
1.38318	0.91559
0.953993	0.91221
1.12	1.44967
0.968123	1.27344
1.37512	1.83655
1.17097	2.27875
0.997423	1.59114
0.874934	1.49301
0.726266	0.854043
1.0347	1.43147
1.2268	1.34582
0.735021	0.962835
1.23053	1.07943
1.2561	1.76495
1.17305	1.34851
1.29883	1.55031
1.7464	1.31808
1.39341	1.42158
0.928767	0.89938
1.09703	0.960321
0.847541	1.01017
1.12936	1.40034
1.17461	0.897906
1.34348	1.10127
0.503913	0.847108
0.794228	1.62365
1.12494	1.37113
1.24509	0.967863
	1.02681
1.33013	1.02005
1.20495
1.54173	0.892012
1.33914	1.03704
1.10023	1.08584
0.976271	0.900594
1.72828	0.947231
1.107	0.984854
0.639405	0.871467
0.897473	1.30542
1.20452	0.763281
0.90094	1.52769
0.553411	1.02716
1.21215	1.15043
0.674427	0.685956
1.42037	1.4469
0.787207	1.1109
1.00271	0.726352
0.682749	1.16508
1.59574	1.5999
1.44031	1.24994
0.946971	1.07076
0.805324	0.804544
0.93995	1.17088
0.946798	1.43597
0.946885	0.749931
1.44109	0.980172
1.01051	1.0015
0.99725	1.01511
0.867479	1.42566
1.43372	1.50723
1.46302	1.61802
0.972977	1.03721
1.01381	2.40982
0.732074	1.06591
0.841906	1.55898
0.912123	1.73548
1.09486	1.60727
1.02516	2.48281
0.771776	1.28548
0.685783	1.16291
0.739442	1.44274
0.593461	1.89377
0.613485	1.37295
0.929807	0.922265
0.713176	1.71554
1.45288	1.21691
1.56271	1.24413
0.815293	1.34365
0.764581	1.59947
0.769349	1.64125
0.693064	1.37417
0.691851	1.54953
0.77169	0.831504
0.708755	1.07293
0.599529	1.89125
0.917844	1.51079
1.54737	1.15008
0.902241	1.21986
1.00774	0.868346
0.747591	1.46848
0.82925	2.33353
0.756433	0.983813
0.866699	1.0568
0.814513	3.30426
0.666885	1.41378
0.757906	1.49362
0.710142	1.25835
0.603256	3.18012
0.851789	1.1317
0.867306	1.91544
0.705027	2.70403
0.936742	0.574881
0.910389	1.21024
0.652928	1.36838
0.807838	0.611389
0.647554	1.42904
1.0653	0.748171
0.591987	0.822988
0.737015	1.00025
1.24873	0.81355
0.303059	0.570845
0.960841	0.98535
0.796396	0.62033
0.874847	0.845402
0.465597	0.693781
0.715776	1.11915
0.944284	1.21489
0.635417	0.593197
0.68743	0.864774
0.979566	1.34497
0.914117	1.04198
0.965349	1.2501
1.51573	0.588478
0.906662	0.678073
0.697659	0.760154
0.743516	1.25252
0.734067	0.563519
0.598229	0.77431
0.835665	0.938225
0.525396	0.87446
0.861483	0.769964
0.682915	1.30082
0.816469	0.628464
1.21415	1.73135
0.972808	0.580717
0.948842	0.752579
1.74911	0.849003
0.62865	0.969828
0.553026	1.3536
0.65541	1.04905
0.512544	1.22924
0.601393	0.849935
1.29896	0.591893
0.918232	1.21638
0.611637	1.84218
1.62251	0.750965
1.49243	0.796166
2.89086	2.52609
1.61344	2.30629
0.574198	2.50951
1.57265	2.42476
0.806162	3.20509
0.964302	2.46462
0.804237	1.90836
0.806038	2.88899
0.875453	2.84535
1.29021	3.05943
2.13902	3.36292
1.15206	2.5236
1.89421	2.44531
0.699121	2.5264
0.772572	2.62257
0.740223	2.3718
0.85366	2.81076
0.729544	2.8962
0.752455	2.44878
0.860365	2.97468
0.620206	2.61947
0.623993	2.65119
1.43829	2.75271
1.29878	2.86075
0.897929	2.00224
1.51025	1.48908
1.32516	0.810632
0.702846	1.32678
0.674161	1.0832
1.21347	0.666151
0.856392	0.753511
0.464363	1.32883
0.74041	1.40538
0.790205	1.32212
0.793496	2.43469
0.662861	0.811439
0.749226	1.02664
1.17435	1.02111
0.872349	1.3315
0.825968	0.907305
0.977155	0.849127
1.17764	0.744508
1.11586	1.45642
2.11916	0.820691
2.46474	0.766115
2.29474	1.73917
0.977403	0.970635
1.31808	0.949711
0.86527	1.47467
1.23681	1.79164
0.92084	1.68751
0.896004	0.553584
0.540484	0.739975
0.92202	2.12648
0.649263	0.852791
0.718741	0.819014
0.718741	0.851176
1.0937	0.942261
1.03875	0.800201
1.27717	0.781451
0.566685	1.77177
0.713525	0.778098
0.669815	0.564885
0.820815	0.97939
1.09289	0.56979
1.21086	1.44083
1.3531	0.809701
0.697879	1.02875
0.933879	0.530115
0.659198	0.935493
1.3852	1.51931
1.08451	1.29033
0.822988	0.871107
2.47052	1.01584
1.21272	1.6109
1.99858	2.14554
0.653175	1.52714
0.85248	1.06725
0.642868	1.26582
0.903331	5.879517*
0.64945	0.846163
0.916866	1.21643
0.851797	1.49259
0.659011	0.876087
0.466536	0.983525
1.11983	1.10935
0.975106	0.810831
0.529494	1.1728
1.79828	0.990735
0.558241	1.25068
1.15367	1.1591
0.960142	1.11548
0.941267	0.555576
1.24631	1.16956
0.765494	1.30692
1.4607	1.01237
0.544085	1.23121
0.6872	0.845802
0.679935	1.19335
0.665344	0.71493
1.76537	1.21859
1.21812	1.19912
1.00187	1.26546
0.742893	1.20309
0.507514	1.06104
0.744197	1.03905
1.02614	0.730072
1.16305	1.16451
0.555323	0.854816
0.815475	1.13423
0.758974	1.43274
0.654541	0.937377
0.658763	3.14274
0.503299	1.80445
1.11115	1.14288
0.661932	1.53009
0.537189	1.56145
1.22616	1.0221
0.686448	1.38624
0.567113	1.24707
2.4105	1.09781
0.628403	1.19047
1.67646	1.11223
	1.1555
1.3866	1.09096
1.36461	1.27375
0.582255	1.40066
2.00238	0.95288
0.877529	1.41003
1.55208	1.2687
1.07834	1.07113
0.613621	0.846523
1.02859	0.909977
0.788839	1.62274
0.535747	1.48142
0.90565	1.27988
0.537189	1.38335
0.945669	1.03147
0.505823	1.32206
0.533223	1.02571
0.909616	1.25248
0.773697	2.04384
1.01273	1.08051
0.507265	1.77272
0.695462	1.69809
0.481668	0.854095
0.806144	1.46988
0.651838	2.32686
1.29322	1.34586
	1.84231
1.79436	2.3128
1.57984	0.897719
0.8577	0.96658
0.938098	0.902766
0.978117	1.80878
0.529618	2.23564
1.42517	1.00443
0.893032	1.02571
0.907092	1.19912
0.656885	0.818402
0.76216	0.623716
0.693659	1.80517
0.843279	1.01453
0.739086	1.05455
0.571439	1.27087
0.469049	0.914664
1.4605	0.177741
0.743773	1.2788
0.451744	0.894834
0.563508	0.654361
0.567834	1.37398
0.659409	0.235786
0.751704	1.19191
0.663374	1.35126
0.875726	0.965859
0.700148	1.47673
1.065	1.26798
1.01741	1.25032
0.952159	1.36893
0.659048	0.345387
0.591269	0.996504
1.19191	0.768289
1.17388	0.778383
0.64643	2.50424
0.782349	1.19624
	1.74677
1.04193	1.11764
	1.06032
1.29646	1.72009
1.53622	1.9191
1.73992	1.97895
1.23301	2.91488
1.20886	0.870318
1.72333	2.57274
1.04878	0.742691
	1.47457
1.22003	1.48791
1.27447	1.61085
1.93244	1.1829
0.679598	2.01969
0.942424	2.31893
1.09204	1.16379
	1.50197
0.937016	1.32495
1.76155	1.45618
1.03256	1.47493
1.34838	1.1966
1.05239	1.48358
1.46627	1.47204
1.28385	0.87789
1.58777	1.45257
1.13134	1.5236
1.05743	1.05888
0.957927	1.08483
1.22075	1.46772
2.24898	1.63248
1.75974	1.20922
1.3318	0.896277
0.931248	1.62346
0.639219	1.27123
1.06717	1.02859
0.618308	0.811913
1.43022	1.46159
0.511952	1.68584
1.16235	1.58597
1.23409	1.41724
1.48718	1.54198
1.49944	1.32387
0.840034	1.2925
1.12629	1.2002
1.29286	1.83365
0.955764	1.95623
1.23698	1.19083
1.04554	1.19083
0.901685	2.0186
1.61481	1.72405
1.10178	1.57119
1.30836	1.0738
0.968743	1.0602
1.29106	0.826159
1.41688	0.437184
1.79003	0.765588
1.01309	1.00664
1.75974	1.2551
0.895556	1.6416
0.911419	1.53653
0.869237	1.50027
0.833905	1.44506
0.823089	2.46241
0.86455	1.11088
0.657967	2.41585
0.705556	0.950598
1.39849	1.65644
0.8714	2.16037
1.21895	1.59957
0.982443	1.7133
0.970185	1.24398
0.577929	1.11047
0.624077	1.93251
0.609656	0.997159
0.677796	1.07462
0.806865	1.55549
0.668782	1.67168
1.03832	0.904448
0.673109	1.37995
0.607853	0.897443
0.734759	1.44629
0.378917	1.18835
0.351877	1.30372
0.621914	1.02394
0.699067	1.06515
0.672388	0.547613
0.921153	1.0054
0.71457	0.999219
0.734759	1.01859
1.08916	0.377025
0.891229	0.997159
0.722862	1.01158
1.05635	0.634556
0.788118	2.43851
1.19407	1.02435
0.972348	1.90326
1.25717	0.932055
0.775499	0.869012
0.36738	1.62595
0.727188	1.07998
0.655443	1.5835
1.00732	1.53117
1.34766	0.594999
1.03869	1.24892
1.17136	1.57609
0.867434	1.26499
0.722141	0.789486
1.1281	1.07298
0.999388	2.0553
1.10574	0.701308
0.767207	1.48873
0.593763	1.50316
1.48667	1.20978
1.19948	0.78207
0.936176	1.23697
0.689358	0.93906
1.01735	1.77305
0.80226	0.953482
0.537312	1.40509
0.936176	1.35358
0.841817	0.90486
0.629199	1.04537
1.30455	1.34328
0.978205	1.45041
0.946477	3.16784
0.662575	1.48008
0.758995	1.0874
0.873957	1.32144
0.675349	1.62636
0.688122	1.00746
0.414522	1.12407
1.44135	1.4261
0.737156	1.57733
1.10635	0.864891
1.0429	2.21312
0.686062	2.91937
0.666284	1.50769
0.609009	0.747457
1.33298	0.957603
0.812561	1.15909
0.97326	1.8023
0.643209	1.00993
1.08493	2.07879
0.810501	1.2415
0.714493	1.45206
0.680293	1.22708
1.13314	1.12325
0.764351	0.85047
0.752814	1.38819
1.30826	1.66592
1.12943	1.21266
1.39561	0.750754
0.831927	1.40138
0.842641	0.70378
0.908157	1.48585
1.45989	1.61935
0.669992	1.20442
0.982325	0.883434
1.10841	1.11336
0.857062	2.14843
1.05114	1.37542
1.09523	1.10882
1.17228	2.48548
0.741689	1.6721
1.45165	1.39602
1.27612	2.26091
0.729739	1.84845
1.84104	1.62924
1.19041	1.29878
0.696775	1.29713
1.63996	2.85633
0.994275	1.94528
1.18876	1.40838
0.894971	1.27571
0.455726	1.28353
0.852118	1.35935
0.592115	1.53282
1.16734	1.63831
0.95719	1.01859
0.949362	0.887966
1.27694	1.20071
0.711197	1.1731
0.770944	1.71907
0.821626	1.8604
1.26334	1.39025
1.12283	1.99638
1.08163	1.56991
0.924639	1.56208
1.09564	1.70836
1.23738	1.30702
0.832752	1.44176
1.28889	1.39932
0.967492	1.03012
0.703368	2.35898
1.46277	1.41951
1.26994	2.04418
1.40674	1.56126
0.960075	0.568628
0.763527	2.00297
0.848409	1.09605
1.37295	0.842229
0.868188	1.69599
3.11427	1.0293
1.71825	1.33916
1.01199	1.09811
2.47971	1.60122
0.764351
0.864891
0.682354
0.866128
0.639913
0.90486
0.60324
1.15415
0.749106
