# Supplementary material for: Loss of the lysosomal protein CLN3 triggers c-Abl-dependent YAP1 pro-apoptotic signaling
Source: EMBO Rep. 2025 Nov 6;26(24):6096–120. doi: 10.1038/s44319-025-00613-3 (PMC12714701; doi:10.1038/s44319-025-00613-3)
Supplement: Supplementary file 4 — Source data Fig. 2 [file 44319_2025_613_MOESM4_ESM.zip › Figure 2/G/Figure 2G.xlsx]

## Sheet: Folha1
HEK293
Wt		CLN3-KO
-0.16574	0.162936	0.030923	0.095995
0.202962	0.08205	0.025389	0.028289
0.158455	0.095728	-0.08294	-0.00135
-0.02366	0.044305	-0.35934	0.025134
-0.09403	0.022845	-0.116	0.07653
-0.0269	-0.26673	0.002872	0.047447
-0.02374	-0.28471	0.098679	0.06646
-0.0237	-0.25098	0.215268	0.080086
0.158691	-0.31389	0.186542	0.019742
0.004542	-0.28691	0.17617	0.019125
-0.0012	-0.28008	0.159885	0.035246
-0.06174	-0.29892	0.39136	0.021465
0.156464	-0.27442	0.045669	0.010142
0.16525	-0.29106	0.383069	0.096822
-0.0119	-0.28389	-0.022	0.052165
0.005955	-0.30981	0.219175	0.040215
-0.13545	-0.32128	0.334529	0.113733
-0.07474	-0.28939	0.204005	0.029858
-0.03995	-0.29722	0.233834	-0.00499
0.039359	-0.22826	0.094812	0.023426
0.010793	-0.32427	0.045508	0.018384
-0.11251	-0.24695	0.286122	0.052737
-0.16381	-0.26778	-0.00124	0.017765
-0.1311	-0.29301	0.031257	0.043262
-0.22661	-0.34739	0.191866	-0.02027
-0.2122	-0.27255	0.223154	-0.00382
-0.03161	-0.21687	-0.04362	0.058752
-0.1468	-0.252	0.139864	0.017765
0.162229	-0.2584	-0.04699	-0.03892
0.193879	-0.22923	0.160256	-0.066
-0.08869	-0.28334	0.074944	0.0501
-0.11658	-0.21081	0.115186	-0.06917
-0.11388	-0.23262	0.010275	0.04221
-0.15923	-0.20622	0.02741	-0.06033
-0.15999	-0.26963	-0.26153	-0.12427
		0.002339	-0.00526
-0.11256	-0.24644	-0.00034	-0.03387
-0.1495	-0.22634	0.007998	-0.00408
-0.22219	-0.24619	-0.42363	0.110543
-0.03723	-0.25225	-0.00124	-0.08457
0.189593	-0.29977	0.005001	-0.10184
-0.04468	-0.22182	-0.19753	-0.16044
0.003348	-0.25943	0.387124	0.017641
-0.12634	-0.30347	0.01045	0.028289
-0.08131	-0.26673	0.279497	-0.01237
-0.12123	-0.23481	-0.03056	-0.04675
-0.06213	-0.23775	-0.06097	-0.09057
-0.0891	-0.3049	0.211106	-0.01277
-0.17595	-0.3189	0.033416	-0.03178
-0.12038	-0.26568	0.199619	0.036197
-0.14865	-0.28829	0.185025	-0.04747
-0.2195	-0.38714	-0.22548	-0.25777
-0.06967	-0.2143	0.096535	0.136183
-0.06183	-0.26124	0.19758	-0.0084
-0.15179	-0.23701	0.102087	-0.03751
-0.02838	-0.33001	-0.10266	-0.0084
-0.04077	-0.36253	0.03059	-0.08771
-0.18513	-0.28116	0.312876	0.025134
-0.09268	-0.31772	-0.15409	0.023548
-0.18872	-0.24195	0.172817	-0.07803
0.027472	-0.25763	0.177004	0.041741
-0.22769	-0.23947	0.082705	0.029014
-0.13252	-0.23849	-0.10675	-0.01303
0.096468	-0.23237	0.09236	0.093193
-0.51847	-0.47699	-0.02731	-0.03513
-0.01735	-0.25917	0.24872	-0.00565
-0.09887	-0.28967	-0.02069	0.064685
-0.05807	-0.2171	0.147704	-0.00369
-0.33199	-0.25685	0.131485	-0.0253
-0.14522	-0.27122	-0.04342	0.127226
-0.0249	-0.19005	0.01927	0.011778
-0.19694	-0.20943	0.128167	-0.12136
-0.16277	-0.27738	0.161492	-0.00959
-0.00897	-0.16647	0.500763	0.052622
-0.039	-0.2763	0.170285	-0.05356
-0.01532	-0.2331	0.036389	0.0471
0.180621	-0.20736	0.121048	-0.01396
-0.04255	-0.18983	0.211216	0.012405
-0.15636	-0.31654	0.003228	-0.00071
-0.12871	-0.23677	0.050793	0.020481
-0.13426	-0.26805	0.154151	-0.0645
-0.22313	-0.31155	0.197921	0.016649
-0.07797	-0.23456	-0.06304	0.131918
-0.27951	-0.17283	0.345004	0.035008
-0.06475	-0.08019	0.465289	0.135049
-0.16563	-0.1798	0.178311	-0.00369
-0.08806	-0.07341	-0.12641	0.06346
0.084272	-0.08143	-0.01881	0.042327
-0.01197	-0.14336	0.064119	0.055925
-0.02281	-0.17283	0.255828	0.042327
0.242816	-0.07239	0.004293	0.058639
-0.20159	-0.10314	0.31781	0.011401
-0.25725	-0.09343	0.093948	0.017145
-0.18349	-0.1014	0.161985	0.019619
-0.29027	-0.07219	0.088874	-0.0297
-0.22084	-0.12784	0.050475	0.070977
0.113596	-0.07874	-0.07034	-0.00123
-0.03705	-0.2061	0.14245	-0.05181
-0.21351	-0.08897	0.221653	-0.01865
0.210186	-0.05662	0.083739	0.039862
0.173894	-0.09729	-0.1245	0.010142
0.461027	-0.05545	0.146556	0.002896
0.207753	-0.07669	-0.15256	-0.03178
-0.24094	-0.0535	0.171975	0.029617
0.196632	-0.05194	0.209342	0.07349
-0.09358	-0.10952	0.080778	-0.00252
-0.01579	-0.06215	-0.05383	0.092359
-0.09462	0.010801	0.046634	-0.0129
-0.09364	-0.10731	0.33212	0.001613
-0.05777	-0.08372	0.138435	-0.08253
0.110659	-0.09536	0.044863	-0.04189
0.330216	-0.07854	0.39541	0.103075
0.061475	-0.08561	0.223261	-0.02571
0.277427	-0.03651	0.144893	-0.00552
-0.15545	-0.09471	0.354284	0.081158
-0.11206	-0.0352	0.266808	0.165712
-0.13064	-0.04943	0.211986	0.066239
-0.06872	-0.1093	0.113535	-0.03457
-0.13695	-0.06494	0.112984	0.017765
-0.12352	-0.12233	0.455808	0.120825
-0.06532	-0.09386	0.288983	0.034054
-0.20746	-0.0289	0.148721	-0.00893
-0.20482	-0.08123	0.10575	0.012029
0.157846	-0.03838	0.108407	-0.05546
0.113534	-0.07219	0.133332	0.001613
-0.04676	-0.01568	0.185492	-0.02667
0.179049	-0.02652	0.214396	0.049755
0.122269	-0.07936	0.007998	0.006979
-0.15314	-0.12507	-0.0516	-0.01117
-0.17124	-0.03557	0.079439	-0.06166
0.084027	0.029207	0.069337	0.024403
-0.06733	0.025328	0.235294	0.082547
-0.33314	-0.07077	0.269607	-0.07129
-0.13053	-0.17798	0.143094	-0.02054
-0.10226	-0.03001	0.300243	0.02367
-0.10046	-0.10599	0.195874	0.045244
-0.17858	-0.13529	0.193703	-0.01051
-0.12539	-0.0806	0.232578	0.072072
0.069797	-0.01621	0.116282	0.046173
-0.05931	-0.13225	0.158893	0.045592
-0.08304	-0.1555	0.145917	0.019125
-0.01004	-0.07854	0.012889	0.014532
0.071013	-0.12256	0.372725	0.035603
0.04761	-0.07978	0.152138	0.100011
0.326163	-0.10665	0.310518	0.050789
0.391771	-0.06614	0.193474	0.087534
0.360734	-0.05859	-0.24517	0.092985
-0.00993	-0.12946	0.301675	0.048948
0.119943	-0.0831	0.039831	0.011275
-0.06285	-0.0771	-0.07457	0.092672
0.092303	-0.10687	0.229425	0.019249
-0.03582	-0.05997	0.012542	0.078366
-0.04769	-0.10402	0.126832	-0.02681
-0.26722	-0.25278	0.040646	-0.1156
-0.03526	-0.03539	0.204452	0.052737
-0.18758	-0.11352
-0.14343	-0.05175
-0.14343	-0.05175
0.038896	0.195699
0.01651	0.183577
0.106248	0.217827
-0.24666	0.223213
-0.14659	0.087822
-0.17405	0.183352
-0.08575	0.163734
0.038576	0.185041
0.083093	0.175036
0.131331	0.181543
-0.15622	0.214585
-0.02971	0.129227
-0.18098	0.15994
0.141513	0.170411
0.035232	0.17423
-0.08461	0.16267
0.392788	0.204385
0.083761	0.188734
0.300721	0.20417
-0.18497	0.180181
-0.06932	0.153824
-0.19188	0.14921
-0.04415	0.12227
-0.18745	0.109754
-0.03769	0.060701
-0.06966	-0.00825
-0.18111	0.058902
-0.33111	0.089085
0.049154	0.032253
-0.01095	0.074835
-0.27614	-0.0854
0.00081	-0.0477
-0.12907	-0.01926
-0.29455	-0.0093
-0.12831	0.162788
0.011208	-0.06714
0.065598	-0.05001
-0.25545	0.143806
-0.08859	-0.04501
-0.11977	-0.09471
-0.18406	-0.02287
-0.18127	-0.11196
-0.29817	-0.24364
0.045773	-0.02644
-0.17919	-0.07269
-0.26987	-0.13551
0.088547	0.060093
-0.16339	-0.06299
-0.24633	-0.11716
0.382107	0.018874
-0.20176	-0.0169
0.224394	-0.13355
0.14195	0.038252
0.135007	0.019509
-0.23489	0.043491
0.301547	-0.00364
-0.05674	-0.06646
0.190914	0.019615
0.032757	0.055344
-0.2121	0.013435
0.012243	0.054173
-0.10301	0.035099
-0.27104	0.036933
-0.04304	0.001577
-0.26987	0.046684
-0.02426	-0.04555
-0.296	0.014078
-0.27309	0.025291
-0.04114	-0.01793
-0.11143	0.031511
0.005493	-0.01632
-0.29477	-0.01563
-0.15773	-0.03451
-0.31725	0.052901
-0.09359	0.024977
-0.18586	0.032437
0.111672	0.055344
0.253909	0.020988
0.198613	-0.06891
-0.06666	-0.05362
-0.02775	0.045589
-0.00961	-0.03933
-0.27604	-0.11312
0.153868	0.026021
-0.04913	0.021304
-0.04235	-0.00599
-0.18251	-0.01232
-0.11795	0.029137
-0.15885	-0.09154
-0.07403	-0.12876
-0.13131	-0.09539
-0.24303	-0.15421
-0.32878	-0.02327
0.164503	-0.09622
-0.12856	-0.01598
-0.34511	-0.03921
-0.2491	-0.0773
-0.24578	-0.02199
-0.18085	-0.0199
-0.12395	-0.02281
-0.17824	0.02162
-0.05763	-0.08061
-0.15481	-0.09415
0.027351	-0.07611
0.007498	-0.03081
-0.02129	0.024977
-0.18108	-0.02374
-0.22821	-0.27668
0.076244	-0.14007
0.069625	-0.06943
-0.18948	-0.09566
-0.1066	-0.013
0.017839	-0.04152
0.11276	0.010311
0.186453	0.002899
0.240528	-0.04555
0.090967	-0.0769
0.082375	-0.02432
0.236369	0.011283
0.020685	-0.03427
0.086371	0.055344
0.10533	0.063453
0.286106	0.074221
-0.16775	-0.08746
-0.02575	0.014827
0.03824	-0.03176
-0.02825	0.043691
0.245894	0.041283
0.013914	-0.02585
0.129813	-0.05955
0.022175	-0.01805
0.166215	-0.06969
0.108513	-0.03272
0.200788	0.089709
0.053594	0.028827
0.024253	0.05758
-0.01867	0.009662
0.086628	-0.01198
0.351986	-0.06594
0.24545	-0.03728
0.124438	-0.00219
-0.03093	-0.00408
-0.19435	0.159195
0.028233	0.039467
-0.2088	0.041081
0.155403	0.120715
-0.29077	0.011067
0.065336	0.10292
0.091348	0.041685
0.172365	0.06972
0.17593	0.115402
-0.0757	0.098532
0.051652	0.102745
0.111551	0.023721
-0.01965	-0.01403
0.092362	0.029964
0.019339	0.016536
-0.04495	0.11608
0.208122	0.096586
0.042094	0.016216
0.116728	0.106832
-0.01379	-0.00588
0.110945	0.059128
0.151333	0.072632
0.25286	0.055928
0.005647	-0.02304
0.24545	0.137003
-0.04791	0.131233
-0.04028	-0.12153
-0.06086	-0.05324
-0.07888	-0.04543
-0.08455	-0.03752
-0.06321	-0.05412
-0.1818	0.012145
-0.15147	0.025082
0.145661	0.0599
-0.05978	0.04837
0.085986	0.100819
-0.00769	0.072632
-0.01315	0.027062
-0.23813	-0.02351
-0.20476	0.006185
-0.21492	-0.01667
-0.1689	0.134006
-0.0932	-0.02773
-0.17472	-0.00408
0.016333	0.025604
-0.17191	0.081622
-0.2162	-0.04642
-0.13386	-0.06401
-0.42146	-0.18818
-0.45361	-0.09649
-0.20627	-0.07008
-0.15548	-0.03475
-0.17238	-0.02714
-0.03567	-0.11412
-0.14596	0.021831
-0.13386	0.01042
0.037092	-0.06917
-0.05001	-0.04371
-0.14094	-0.05689
0.023809	-0.01886
-0.10341	0.008362
0.077031	0.006185
-0.01218	-0.04396
0.099393	-0.01967
-0.11042	-0.05689
-0.43488	0.078769
-0.13835	0.034793
-0.18347	0.007057
0.003167	-0.02106
0.12958	0.022252
0.016484	-0.08436
0.068691	-0.05929
-0.06176	-0.07008
-0.14138	0.054173
0.052346	-0.03093
-0.00027	-0.02257
0.043655	-0.04152
-0.11509	-0.05563
-0.22639	-0.14216
0.172216	-0.12017
0.078991	-0.12307
-0.02864	-0.10958
-0.16156	-0.03387
0.00747	-0.11391
-0.09568	-0.05517
-0.26977	0.00558
-0.02864	-0.00252
-0.07478	0.018012
-0.20121	0.035603
0.11546	0.023793
-0.00957	-0.0149
-0.02389	-0.01356
-0.17876	0.061784
-0.11976	0.003024
-0.05851	-0.02285
-0.17047	0.050789
-0.16233	-0.04332
-0.38245	-0.0141
0.158769	-0.12102
-0.13244	0.016027
0.043893	-0.14198
0.018241	-0.0912
-0.16364	0.075772
-0.17634	0.078042
-0.21538	0.039037
0.124823	0.009006
-0.09014	0.047331
-0.01177	0.067677
-0.19165	0.074578
0.0354	0.087745
-0.09125	-0.02258
-0.146	0.089008
-0.1673	0.032381
0.054282	0.099806
-0.11671	0.093921
-0.12331	0.074796
0.116693	0.044312
0.052858	0.10226
0.144764	0.045244
-0.07991	-0.03289
-0.07436	0.001098
-0.04184	0.018384
0.16432	0.06922
-0.17393	0.055811
-0.00774	0.098985
0.044702	-0.01838
-0.06699	-0.06196
0.02166	-0.06033
0.039504	-0.02068
0.069031	-0.07235
-0.12978	-0.06152
0.161862	0.002896
0.10589	-0.05254
-0.13683	-0.00604
0.265062	-0.04417
0.075697	-0.03275
-0.15691	0.077611
0.214832	0.006725
-0.00249	0.037264
0.075095	0.042444
-0.04819	-0.02068
-0.3413	0.019249
-0.0695	0.053079
-0.22759	0.070319
0.067196	0.038092
-0.019	0.071743
-0.02257	0.046057
0.106171	0.013157
-0.14801	0.0255
-0.11298	0.078581
-0.08533	-0.02612
0.101521	-0.00187
0.050316	-0.03415
0.034078	-0.08504
-0.03403	0.009006
0.039667	-0.02339
0.092504	-0.0149
-0.07948	-0.00213
0.110216	-0.0587
-0.01435	-0.03737
-0.15282	-0.0297
0.165178	0.023793
0.103782	0.034889
0.148213	0.030821
-0.01769	-0.00382
-0.11718	-0.05885
-0.07139	0.026957
0.137654	-0.02068
-0.06139	-0.03471
0.493356	-0.04317
0.235085	-0.00265
0.005178	-0.08614
0.394401	0.024769
-0.11671	-0.11627
-0.06304	-0.06226
-0.16599	-0.06286
-0.06242	-0.05649
-0.19388	-0.09843
-0.04342	-0.1061
-0.21951	0.011904
0.062262	0.032021
-0.12546	0.019742
