# Supplementary material for: Loss of the lysosomal protein CLN3 triggers c-Abl-dependent YAP1 pro-apoptotic signaling
Source: EMBO Rep. 2025 Nov 6;26(24):6096–120. doi: 10.1038/s44319-025-00613-3 (PMC12714701; doi:10.1038/s44319-025-00613-3)
Supplement: Supplementary file 4 — Source data Fig. 2 [file 44319_2025_613_MOESM4_ESM.zip › Figure 2/H/Figure 2H.xlsx]

## Sheet: Folha1
HEK293			ARPE19
siCt	siCLN3 1	siCLN3 2	siCt	siCLN3 1	siCLN3 2
1.54439	0.929197	1.93601	0.131994	4.40316	2.21377
1.24456	1.59505	1.35676	2.2066	4.49067	1.02296
0.707791	1.13317	2.78923	7.10187	3.91535	1.67145
1.69445	1.20044	1.24919	0.262554	2.7977	1.08895
1.00028	1.59451	1.76961	0.368723	2.91679	2.9297
1.1408	1.97931	1.16613	0.730273	3.98565	3.1693
1.24047	1.58933	1.2658	0.629842	7.01291	3.14921
1.03323	1.439	2.90905	0.197991	4.97704	1.55524
1.3731	2.37882	0.428651	0.58967	10.3099	2.3099
0.749458	1.01634	0.708608	0.208034	4.00574	4.04735
1.36847	1.49265	1.29657	0.301291	3.2066	1.57102
0.977672	1.43955	0.089597	5.84362	3.05022	1.47776
1.19853	1.65006	0.859208	0.609756	4.1363	1.45194
0.140796	1.10077	1.71733	0.962697	7.82353	1.6571
1.40442	1.11411	0.830885	0.285509	3.77618	1.95265
0.162038	0.906866	0.7018	0.889527	2.55954	7.1406
1.51389	1.11084	1.5011	0.926829	6.98852	1.69154
1.15088	1.13753	1.38481	0.261119	3.72023	2.77618
0.513618	1.17457	2.29331	0.58967	3.05022	2.41607
1.18655	2.3456	2.34941	0.30703	3.20086	1.40172
1.37255	2.82517	0.816179	0.418938	5.59684	2.40746
0.158497	2.02915	1.79957	0.484935	3.97561	1.11334
0.37718	1.56428	0.837149	0.685796	4.60545	0.987088
1.56945	2.37174	1.26008	0.484935	3.70014	1.71593
1.55202	1.0945	1.1182	0.483501	3.30703	1.01291
1.17947	1.61711	0.830341	0.0688666	4.54089	1.72023
1.93247	1.47686	0.947716	0.106169	4.04017	4.26255
0.104848	1.59641	1.03323	0.469154	4.30416	1.32568
1.02778	1.29004	0.403324	0.192253	5.31994	1.93257
1.13481	1.11574	0.333062	0.210904	5.28551	1.34864
0.545209	2.97795	1.54331	0.196557	2.80488	1.55811
0.671299	1.28949	0.760896	0.182209	2.95122	1.96126
0.886713	0.942269	0.951801	0.160689	3.71736	9.51363
0.837149	1.15224	2.66286	0.618364	2.51076	1.75323
0.090142	1.78296	1.53922	0.129125	2.46055	1.16069
0.145698	1.4439	0.954524	2.1406	3.19369	1.42181
1.2914	1.40986	1.36901	3.95552	5.21521	1.34577
0.908228	1.33007	0.770428	0.634146	4.01578	1.93974
0.986387	1.71242	0.850221	2.71879	3.22956	1.3802
0.17048	1.20561	0.818903	1.84648	3.18221	1.39742
1.85404	1.07707	1.23176	1.00574	4.34577	1.66284
1.29058	1.77016	1.73503	1.40172	2.28407	1.27116
0.933282	1.50463	2.08007	0.723103	3.88505	4.94869
1.07272	1.5365	1.38454	0.992636	2.23452	1.22739
1.34042	1.81591	1.39843	1.04191	19.8121	5.87612
1.63345	1.56863	1.3524	2.31277	16.8966	1.21
1.49592	1.12146	2.24184	0.66369	13.51	1.30709
1.39488	0.921572	0.751092	0.489797	16.798	1.02162
1.43083	1.52833	2.96297	1.6172	11.7595	1.23319
1.128	1.09369	3.11112	1.16653	20.8309	4.97332
0.71705	1.57571	1.38154	0.715857	10.3017	2.57651
1.70834	1.4469	1.1969	1.2187	22.335	1.1245
1.33987	1.05202	0.832519	0.88975	20.8294	1.18392
1.46542	1.05992	0.895428	0.811498	18.2413	4.4415
1.12854	1.39679	1.31754	0.699917	16.8951	1.08828
1.04984	1.97713	0.707519	1.03321	5.07041	0.944816
1.02506	1.39788	0.909862	0.849175	2.93154	1.25203
1.817	0.903598	2.40633	0.565151	12.2145	1.10277
0.901419	1.86003	1.06482	0.543414	1.17233	1.45345
1.10567	0.824622	0.810188	1.09262	5.36458	1.38389
0.529686	2.06237	0.876365	0.763678	4.10386	1.46794
0.629632	0.884807	0.835787	0.708612	2.36059	2.22437
0.058551	1.18138	1.24592	1.42882	1.37375	1.08828
0.4823	1.38426	0.556919	0.565151	3.25614	2.07946
1.08443	1.41586	1.71379	1.25492	2.25191	1.83457
0.858391	0.986932	0.848315	0.830337	2.07802	1.4549
1.78895	1.05883	0.845319	1.64618	3.59668	2.89676
1.01117	1.44908	0.862476	0.670935	1.89688	1.19116
0.832792	1.13535	0.758445	0.702815	1.47084	3.03297
0.891888	1.27533	0.834153	0.772372	1.99107	3.4764
0.203432	1.20888	0.624185	1.08103	3.87925	1.60416
0.943903	1.56482	0.705068	1.55054	2.0273	9.41628
2.14461	0.898968	2.87174	0.353581	2.19974	2.19249
1.31319	0.156863	0.989383	0.555007	1.94904	1.80703
0.841234	2.07871	1.03159	0.768025	2.05918	1.24768
1.53595	2.39298	0.730395	0.479653	4.29369	1.58097
0.912313	1.6615	0.589327	1.00858	5.69788	1.40563
1.24701	1.5768	2.86248	0.576743	1.73313	0.917283
1.18355	1.93029	0.794393	0.460815	3.66623	3.146
1.14761	1.56754	0.985298	0.647749	4.70959	1.01582
1.21106	1.42212	1.05474	0.610073	4.62409	1.88094
1.01416	1.1871	1.13671	1.34187	5.25735	4.41542
1.69581	1.52343	0.824622	1.09842	3.76767	2.21278
1.14761	1.08225	0.862204	1.47519	5.87177	0.844828
1.08878	1.46624	0.969775	0.607175	5.29358	2.35624
1.19881	1.74402	0.52778	2.22003	3.83868	1.02741
0.984753	0.824622	0.963783	0.440528	4.24877	0.911486
1.04167	1.15551	1.38998	3.25179	7.1977	0.772372
0.917215	1.65414	1.27152	1.62155	3.93287	0.688324
0.732029	1.36575	0.983936	0.754983	4.60525	7.14843
0.606484	1.51471	0.750547	1.32593	3.73579	1.19551
0.738837	1.85921	0.314544	0.504462	2.60739	1.3672
1.32027	2.53868	1.1329	1.10958	2.36414	1.34563
0.978762	1.45589	1.07871	0.908272	4.53297	3.67623
0.16231	1.90387	1.45289	1.21982	2.6002	3.14181
1.18247	1.7963	0.873369	0.502066	4.27655	2.92133
1.01988	1.38617	1.12773	1.83572	3.26403	0.823196
0.984481	1.07054	0.797933	0.364267	1.55173	2.94529
0.853217	1.50763	1.29494	2.68887	1.31687	1.01372
1.03677	1.29766	0.830885	1.34084	1.37799	6.42261
1.31237	1.0207	1.01689	0.624287	2.0526	3.07351
1.52561	0.985298	2.30039	1.0964	2.42765	1.08561
0.915581	1.94336	0.790035	2.09454	2.1233	2.64334
0.896517	1.03758	1.94881	0.758491	1.65838	0.845963
0.789763	1.31319	0.869556	2.64813	5.87501	1.48103
0.095861	1.26144	0.931104	0.582349	4.54975	0.837575
1.16721	0.823805	0.872007	0.84117	1.44509	0.829188
0.342594	1.36575	1.17103	0.571564	4.08962	2.72841
0.827617	1.39625	0.769338	0.500868	4.0345	1.66317
1.09069	1.34314	0.935189	0.748905	2.24192	3.19932
1.11329	1.40251	0.799839	0.89629	2.8051	1.63201
0.628815	1.38181	0.707791	0.497273	1.41753	1.59367
0.229031	1.1792	1.39543	1.44029	0.86873	0.400215
1.20126	0.9774	1.2146	0.518841	2.79312	2.37373
1.57081	1.42021	1.16259	0.216883	0.851954	0.727337
1.08089	0.738292	0.87936	0.842368	1.22341	4.5174
1.16122	1.71542	0.991289	1.3684	2.41926	0.901083
1.06999	1.93519	1.20507	0.410999	4.52458	3.08908
0.981485	1.24374	1.16013	0.600322	0.976572	2.64334
1.04412	1.30611	0.946899	1.26775	0.723742	2.82187
1.06155	1.52043	1.17538		2.50314	1.13714
0.825711	1.37146	0.906049		1.8501	1.7087
0.650329	0.936278	1.06591		1.24618	1.74824
1.28486	1.98585	0.98094		2.81109	1.22221
0.583335	1.19989	1.01607		2.62177	1.37799
0.708608	1.22876	1.14352		4.76064	1.0269
1.26961	1.44363	1.72332		2.39769	2.48517
1.01934	0.965145	1.13753		0.89629	1.0976
1.08906	0.798205	2.04576		1.12156	2.87939
0.870101	1.01171	1.28377		0.81361	1.48942
0.099674	0.978489	1.30011		2.73081	1.88484
1.18628	1.29004	0.913402		6.17098	1.48703
1.0621	1.18628	0.666941		2.61578	1.46066
1.37609	1.02315	1.44118		3.06991	2.81588
0.495644	0.165306	0.696626		0.673415	1.33964
0.308008	1.04194	2.05747		3.09268	0.90947
0.559915	0.694175	0.45071		3.18974	0.982563
1.48094	0.943631	0.900058		5.84865	2.69726
1.56809	1.03268	0.532137		1.5757	1.27733
0.81046	1.10757	1.30883		4.16511	2.23713
1.09341	1.26008	1.19826		3.33832	1.11557
0.054739	1.00627	1.3731		3.47492	1.61164
0.256265	0.899513	1.93601		3.2161	7.74068
0.928653	1.25	0.180556		2.97046	0.928642
1.07108	1.68328	0.186003		2.98364	1.15751
1.76172	0.747824	0.62936		0.690191	1.66077
1.46896	1.1743	0.88862		2.79671	1.55053
1.44608	0.989655	1.98421		2.75357	1.86927
0.152778	1.39952	0.827345		3.28799	1.68474
0.136711	1.39053	0.930831		3.63668	1.55892
1.29276	3.00627	1.75382		3.23767	4.72349
0.85131	1.09859	1.94527		4.48744	1.21862
1.45562	1.38971	0.974132		3.04475	1.96872
	3.70154	0.740743		3.49649	1.80696
1.83235	2.32	0.068083		2.75717	4.3748
1.3382	2.41804	0.194717		2.87939	0.766879
2.62129	1.11275	1.35267		2.599	1.02211
1.90134	0.813184	0.618466		0.722544	1.39836
0.072577	0.914764	1.07027		2.15445	2.00826
0.309573	1.10594	1.16721		2.03103	0.928642
0.2473	0.935189	1.564		2.03822	0.843567
0.156802	1.56128	0.22767		5.6797	0.993348
1.89686	1.0945	0.925929		2.67808	1.48942
0.826573	1.67239	1.08443		0.517643	7.25539
0.318085	1.23448	1.26798		4.20345	1.14433
2.3834	1.98421	1.7835		3.37187	1.53016
0.697547	1.74265	0.748096		4.17709	1.79737
0.170691	1.39107	0.876092		4.26097	1.29411
0.781772	1.20071	0.739926		3.84278	1.37439
2.64951	2.28269	0.505176		1.62363	0.910669
0.738315	1.50001	0.803652		3.15259	0.956202
0.145602	1.48938	1.6822		1.39716	1.21742
0.097665	1.54576	0.973043		3.9674	1.4379
0.143362	0.85131	1.64298		4.43711	1.33964
0.216835	1.06373	1.01035		6.51967	1.36361
0.557768	1.16803	0.496461		2.61817
0.776844	0.94826	2.88699
0.684554	1.99347	1.14189
1.93091	1.08252	1.54194
0.112898	0.88045	1.17947
0.15949	0.890798	1.00082
0.160834	1.76444	1.1073
1.48783	1.42865	0.683009
2.70865	1.72196	1.34423
0.00448	1.68029	0.807465
0.150978	1.10594	0.725765
1.37941	1.22141	1.49619
0.086913	1.13263	1.48149
0.512072	1.6054	0.872688
0.033601	0.920483	1.21664
0.084225	0.791397	1.31033
1.54204	2.29739	1.4454
1.67375	1.62827	1.2948
0.084673	1.15442	2.78718
0.480711	1.8219	0.974268
1.59177	1.80011	1.05488
0.02016	0.88753	1.12351
0.124994	1.13808	1.00177
2.49047	1.1969	1.21065
0.274628	0.944992	1.03146
1.84803	2.02343	1.00831
1.36553	1.39407	1.00858
0.261636	0.708336	1.24442
1.14994	1.09586	0.673341
1.56041	2.06047	0.879769
2.31485	1.71542	1.48571
2.5738	1.71134	1.11534
0.005376	0.700438	1.3283
1.42825	1.50028	2.43288
0.104386	1.36684	0.572306
1.31042	0.303378	1.35444
0.63169	0.906594	1.25709
0.076161	2.37038	1.39026
0.044801	1.98557	1.1871
0.253572	0.987749	1.26498
0.021952	0.741833	1.71161
0.239684	1.27479	1.13263
0.034049	0.883173	1.33497
0.385286	2.52969	1.34886
1.58863	0.771789	1.00681
0.15949	0.997553	1.04521
2.13072	1.05665	1.37637
0.688138	0.764709	1.2274
0.243716	0.973315	1.03813
0.186371	1.34015	1.0433
1.6639	1.13263	0.842051
0.02464	1.24946	1.60458
1.30952	0.706702	1.02179
0.964559	1.04875	1.28051
0.477575	1.08715	1.56863
1.71407	1.42893	1.50436
0.300165	1.71215	2.72904
1.42735	1.97223	0.988293
4.48e-05	1.57326	1.55883
0.341829	1.20344	1.31836
0.677834	1.2048	1.71814
0.458759	1.20943	1.52588
1.8888	1.22985	1.38236
1.42287	1.18737	0.153595
0.031808	1.55338	1.16422
0.00448	2.02425	0.292757
0.096769	1.1683	1.18083
0.239684	1.29167	1.37501
1.36732	1.97495	0.342321
1.81084	0.950984	1.35975
0.281796	1.53568	0.090959
1.86192	1.24701	1.28513
0.000448	1.34042	1.16313
1.01832	1.07272	1.36302
1.84668	1.23857	2.17621
1.96675	1.35785	1.73911
0.424262	1.55338	1.33334
0.15277	2.006	1.03486
1.5613	1.50736	1.46025
1.45916	1.46052	1.05583
2.47121	1.11711	0.481483
1.45333	1.25572	1.81537
0.626314	1.35703	2.06836
0.000448	1.067	1.30039
1.64777	1.30529	1.31101
2.06262	1.24728	1.57108
1.10747	1.61466	1.04494
1.90044	1.04113	1.13372
1.6755	1.33715	1.40006
0.523272	1.35894	1.11139
1.74275	1.06237	0.347223
2.08189	1.66422	0.932193
1.78127	0.830068	1.14543
1.55055	1.03513	1.56319
2.2593	1.50273	0.950984
1.60969	1.59859	0.24292
1.95152	2.10976	0.493193
0.791628	1.41259	1.85104
0.720843	1.67811	1.37718
1.02056	1.94881	1.45698
1.02235	2.08361	1.20861
1.21634	1.57435	0.991017
0.713675	1.17593	1.48285
0.958735	1.93192	0.208334
0.886605	1.08443	0.849949
1.15899	1.6073	0.930287
1.08507	1.77479	1.32544
1.31848	1.61956	1.70289
0.840461	1.28268	0.845864
0.998159	1.51035	1.16939
0.597641		1.94118
0.729355	0.58205	1.55502
0.878541	1.52425
1.39106	0.071457	1.48649
0.726667	0.279915	1.09762
0.915278	0.247389	0.695307
0.816716	0.141436	1.79472
1.57564	2.63652	1.02728
1.0331	2.40244	2.29424
1.57519	5.11041	1.96361
1.48559	2.61779	0.618249
1.82563	2.1994	1.71855
1.24501	0.327224	0.228035
1.91702	0.229648	1.55772
1.35298	0.998025	0.525064
1.22754	0.473588	2.03037
1.17512	0.254289	2.61009
0.762956	1.62725	0.467719
0.977999	0.233098	2.24317
1.62403	1.52327	0.436359
0.383494	0.227184	0.170243
0.877645	5.1045	0.717259
1.16213	0.391289	1.23919
0.745483	5.20947	2.42148
0.804172	0.317861	0.219075
0.953358	0.299134	0.498184
	0.86192	0.465031
0.548042	0.244925	0.625866
1.0694	1.60803	1.11867
1.60816	0.397696	1.17064
0.003094	0.960975	1.68988
0.003868	0.787999	1.99587
1.4198	0.317368	1.06805
1.41168	1.0349	1.44572
1.48168	0.257246	1.07208
1.24267	0.153263	2.49226
0.033262	0.248868	1.74992
0.927842	0.184803	0.248196
1.96243	0.180368	1.69391
0.000774	0.171497	0.162178
0.003868	0.095605	0.2361
0.003868	0.204515	0.271492
2.16974	0.262666	1.54607
0.003868	0.275479	0.62497
0.004332	0.254289	0.588681
1.07249	0.494286	1.58505
1.5892	0.410509	1.71721
1.25698	0.451412	0.233412
0.000774	0.602704	0.177859
0.597934	0.219792	1.13032
0.7859	0.194659	0.193987
1.24151	0.373548	0.175171
1.25814	0.541595	0.498184
1.06669	0.189731	0.26298
0.003868	0.270059	1.30146
0.893033	0.513998	0.248644
1.14288	0.262174	1.57788
1.10614	0.372562	3.80627
0.97464	1.90519	3.47519
0.004641	0.276958	1.06267
0.459086	0.820524	2.07875
1.01989	3.39791	1.82384
0.63777	0.655479	1.73603
0.004641	0.218807	0.217283
0.951048	0.532232	1.15675
0.751865	0.202544	2.15581
1.26471	0.233591	2.87844
0.832699	0.325746	2.33143
1.13012	0.18776	1.95331
0.003868	4.27215	0.871821
0.282723	3.08596	0.650954
1.011	0.267102	1.05998
0.754573	0.310962	2.15133
0.71667	2.21468	4.07417
1.18078	0.166569	2.92548
1.24885	0.200573	0.53492
0.558871	0.66977	0.68545
1.20515	0.647549	0.140226
0.007735	0.153756	1.81936
1.3556	0.275479	1.13256
2.39715	5.10056	0.706507
0.496216	0.179382	1.67331
0.720151	0.303569	1.9206
1.39234	0.19663	1.11554
0.007735	0.205501	2.15805
1.68087	0.233591	1.85027
0.531024	0.202051	3.33944
1.3088	0.442048	1.55817
0.636997	0.267594	1.52367
0.613791	0.265623	0.301509
2.65357	0.32476
1.8232	2.26839	0.725024
0.090502	0.283857	1.80351
0.986243	0.230634	0.078435
1.61667	2.85582	1.63709
1.80618	0.341023	1.59887
1.43025	0.36517	1.38619
0.140781	0.699294	1.65519
0.225095	1.12261	1.73614
1.18465	0.311454	1.60491
1.08023	2.54732	1.19564
0.088955	0.488372	1.83468
0.534118	2.9529	1.51591
0.255263	0.172483	2.33244
0.106746	1.25666	1.55915
1.49522	0.586934	1.39022
1.96746	0.445498	1.79547
0.749545	2.76219	1.56418
2.08852	0.551944	2.61451
1.06089	0.254289	1.3696
0.743743	0.211414	1.57725
1.3119	3.25253	0.172457
1.69054	0.363199	1.78792
0.983536	3.41023	0.157373
1.84099	0.298641	1.9644
0.051439	0.250839	0.231786
1.79496	5.56626	2.01468
0.970773	5.40511	1.52697
1.48942	1.93525	1.33692
0.805238	5.71657	2.16753
1.04271	1.03687	1.8201
1.52887	0.683524	1.70597
0.449031	6.10342	1.3701
1.4608	0.443527	1.59636
1.88585	2.3157	2.05541
1.55865	2.40342	1.57926
1.3061	0.192195	1.98351
0.188353	0.259217	0.186033
1.49368	0.261188	0.545528
0.835406	0.25626	1.76077
1.36334	0.402624	0.737594
1.10923	0.255274	0.177485
1.26538	0.361721	1.93122
1.22023	0.711614	0.195586
0.725565	0.197123	2.1268
0.902702	0.395232	2.46418
1.60119	0.568207	1.49178
1.43953	0.274001	0.611896
1.3409	1.98552	0.222736
1.71993	0.214371	1.12122
0.526383	0.900359	0.223239
0.944473	0.16854	2.56524
0.466048	0.412973	1.80351
1.81353	0.423322	0.340892
1.44997	0.671204	0.349942
0.391403	0.406073	1.23938
1.34168	0.193673	1.66424
0.433947	3.81384	0.358992
1.33162	2.84251	0.177485
1.34438	2.58921	0.123686
1.00829	2.53894	1.41334
0.388309	2.26938	1.34195
	2.63553	2.02675
	2.28268	1.67429
	1.62971	0.220222
	1.77509	0.251395
	2.3911	3.47127
	1.89238	1.55865
	1.48631	1.54608
	2.71586	1.58831
	3.1727	2.01116
	2.51036	1.50837
	0.546524	2.37267
	1.40253	2.75479
	0.641143	1.76379
	0.358271	1.8915
	3.38115	0.737594
	1.60852	1.58831
	1.33847	0.168435
	2.40884
	2.14125
	0.74956
	1.54101
	3.85178
	0.253796
	2.45418
	0.865863
	1.60852
	1.95595
	3.31462
	3.35947
	2.5212
	0.619206
	0.216973
	0.2425
	1.10072
	1.40511
	2.39174
	0.192221
	1.62904
	1.67313
	0.247528
	0.725179
	2.07653
	0.251009
	1.71761
	0.908117
	0.211172
	2.24206
	1.90519
	1.74546
	1.66385
	1.83557
	2.04984
	1.59462
	0.281949
	1.84718
	2.0247
	0.589038
	0.472623
	0.295873
	1.87541
	2.41572
	0.529477
	0.278855
	2.0305
	2.69302
	0.397205
	2.10514
	0.378253
	0.335323
	0.276148
	0.249075
	1.65147
	0.320239
	0.710869
	1.63214
	0.628101
	0.347312
	0.295873
	2.20918
	0.198022
	0.283883
	0.297033
	0.302061
	2.51279
	0.261451
	1.36102
	2.30703
	0.23167
	0.337643
	0.478425
	0.29742
	1.67236
	0.42041
	0.449417
	1.53003
	0.20189
	0.316758
	1.4724
	0.365103
	0.399912
	0.235538
	0.27228
	1.92182
	0.24482
	3.74734
	0.174043
	0.213493
	0.333776
	4.25748
	1.41942
	1.8201
	0.385988
	0.96149
	4.56418
	0.263385
	1.48246
	1.20438
	0.246754
	2.09238
	1.92105
	0.725179
	1.93342
	0.143489
	1.35328
	1.04232
	1.49406
	1.73579
	1.01564
	1.60352
	1.04039
	1.6391
	1.64219
	2.48301
	1.48865
	0.758053
	1.85066
	0.998619
	0.063816
	0.05608
	2.14885
	0.09321
	1.29991
	0.027073
	1.37301
	2.23664
	1.30842
	0.127245
	0.768109
	0.233217
	0.190674
	1.12161
	1.61473
	2.14962
	1.67236
	0.792089
	0.184485
	0.45986
	0.073098
	0.596774
	2.04249
	3.96354
	1.06553
	0.679541
	1.82552
	2.67678
	2.06338
	1.01293
	1.36179
	1.34013
	1.48284
	4.36229
	1.74391
	1.43953
	2.32328
	0.095143
	0.097851
	2.84077
	0.049892
	2.83071
	0.030554
	0.172109
	0.376319
	3.97901
	0.126471
	0.522902
	0.992818
	1.93497
	1.58688
	1.78104
	1.39428
	3.63595
	2.69264
	2.13067
	3.11305
	2.08426
	1.95237
	1.82513
	1.82358
	2.29195
	1.92878
	2.22388
	2.08697
	1.33665
	1.46699
	1.41323
	0.701199
	3.55898
