# Supplementary material for: Loss of the lysosomal protein CLN3 triggers c-Abl-dependent YAP1 pro-apoptotic signaling
Source: EMBO Rep. 2025 Nov 6;26(24):6096–120. doi: 10.1038/s44319-025-00613-3 (PMC12714701; doi:10.1038/s44319-025-00613-3)
Supplement: Supplementary file 4 — Source data Fig. 2 [file 44319_2025_613_MOESM4_ESM.zip › Figure 2/I/Figure 2I.xlsx]

## Sheet: Folha1
HEK293
siCt	siCLN3 1	siCLN3 2
2.46997	0.548964	0.410453
1.825	0.483594	0.338508
2.20153	0.518184	0.24669
1.864	0.546872	0.499955
1.07395	0.57967	0.451095
1.25213	0.763305	0.383035
1.93744	0.92281	0.390506
1.74237	0.870588	0.609554
1.61223	0.634133	0.566596
1.9674	0.282072	0.767116
1.71832	0.948585	0.303843
0.77511	0.741939	0.835475
1.41372	0.931252	0.74418
1.63516	0.45	0.545304
0.91392	1.03547	0.446613
0.88045	0.758748	0.475151
1.78458	0.741341	0.39708
1.67229	0.585796	0.382437
1.70875	0.670218	0.62584
1.14537	0.619639	0.359053
1.2649	0.715641	0.507202
1.4776	0.727669	0.440636
1.85705	0.726399	0.48576
1.20999	0.631742	0.49084
1.10346	0.732899	0.537982
1.90845	0.634581	0.588859
1.57286		1.12251
1.89799	0.669919	0.384454
1.8185	0.33791	0.727819
1.1444	0.615754	0.475077
1.95604	0.83809	0.595807
1.92571	0.413367	0.463049
0.682769	0.772345	0.530885
0.553895	0.582285	0.52177
0.533051	0.722738	0.451992
0.485237	0.98325	0.738054
0.873427	0.945223	0.333278
0.713698		0.414263
0.939993	0.719825	0.393195
0.540746	0.733646	0.507575
0.582808	0.788109	0.500329
0.7583	0.670666	0.437946
0.701521	0.676418	1.29875
0.583854	0.52165	0.768685
0.440262	0.658712	0.299286
0.714969	0.718704	0.361294
0.868986	0.571751	0.347548
0.541643	0.974434	0.604698
0.56159	0.752697	0.657666
1.18355	0.696142	0.701446
0.371754	0.810821	0.494949
1.01665	0.866628	0.317739
0.550683	0.823148	0.391029
0.624271	0.856842	0.420987
0.45244	0.934166	0.448256
0.452963	0.467008	0.454083
0.599841	0.715118	0.419344
0.443026	0.51271	1.28829
0.587888	0.705032	1.43599
0.6555	0.575038	0.676418
0.436004	0.628306	0.6233
0.489645	0.66185	0.681499
1.04787	0.658115	0.371754
0.619639	0.461554	0.569509
0.449153	0.636001	0.302648
0.587738	0.551206	0.523638
0.517811	0.760018	0.54366
0.391477	0.801258	0.373397
1.02442	0.423378	1.71032
0.542763	0.69278	0.524609
0.508024	0.839135	0.508248
0.649897	0.72102	0.463198
0.566895	0.949406	0.79558
0.41262	0.663942	0.547097
0.52192	0.331395	0.567193
0.607536	0.595947	0.72879
0.708842	0.796551	0.732152
0.77638	0.70055	0.648552
0.855796	0.581313	0.504587
0.766518	0.750605	0.536637
0.6298	0.381899	0.530511
0.639064	0.832187	0.696142
0.563309	0.906972	0.867674
0.68105	0.687251	0.521471
0.325882	0.704285	0.682171
0.44213	0.685234	0.687027
0.368765	0.531408	0.338284
0.495771	0.96808	0.651391
0.456399	0.15972	0.706078
0.469847	0.946045	0.706078
0.387816	0.957475	0.524758
0.429878	0.687475	0.425843
0.598048	0.848399	1.00903
1.48733	0.884409	0.715491
0.562038	0.75195	0.369363
0.426067	0.924678	0.413068
0.447733	0.79543	0.623898
1.45655	0.729089	1.48007
0.636748	0.180184	0.809999
0.513627	0.902041	0.753743
0.62584	0.109807	0.49861
0.501823	0.768162	0.592893
0.576756	1.16009	0.527822
0.515793	0.709739	0.345307
1.553	0.711756	0.479709
0.69263	0.688596	0.87664
0.415533	0.820981	0.534994
1.32714	0.73895	1.07716
1.33379	0.516914	0.362042
1.07171	0.627783	0.504736
1.00155	0.65931	0.755909
1.06095	0.615754	0.51273
1.13043	0.713325	0.615979
0.614858	0.612094	0.456325
0.783477	0.739473	0.421211
1.10054	0.713026	0.634058
0.924977	0.716612	0.64392
2.95124	1.03599	0.45879
0.577653	0.625691	0.48703
0.562561	0.828527	0.519454
1.30644	0.657666	0.582285
0.913695	1.01298	0.536637
1.01672	1.067	0.720348
0.930131	0.712727	0.556659
1.32975	0.678361	0.795132
0.738128	0.739996	0.648104
1.28141	0.568463	0.59902
0.837865	0.825613	0.353301
1.67013	0.86498	0.47306
2.30486	0.467591	0.521546
1.08329	0.61559	0.626438
0.911977	0.649822	0.52319
0.965768	0.653259	0.710934
1.13962	0.973538	0.393419
1.35127	0.793936	0.43182
0.784598	0.733795	1.13932
1.20379	0.806487	0.628829
1.19445	0.667827	1.25945
1.21231	1.05422	0.741939
0.870812	1.01366	0.703912
0.877611	0.72102	0.791321
2.0637	0.947613	0.569659
0.813361	0.400517	0.330215
1.0921	0.579147	0.475301
0.942533	0.624869	0.554568
1.01351	0.770328	0.811568
1.00761	0.704584	0.528195
1.2082	0.607761	0.393718
0.789304	0.784448	0.847652
1.2652	0.92408	0.515196
1.39049	0.975032	0.473508
1.49523	0.93947	0.407988
1.13013	0.903834	0.514747
0.813884	0.273645	0.548068
0.965469	0.76719	0.475376
1.07245	0.730508	0.494427
1.79982	1.01874	0.54635
1.01687	0.980261	0.577578
0.988031	0.949631	0.584302
1.0797	0.795505	0.442877
0.906374	0.95628	0.728566
1.48492	1.04937	0.617772
0.86618	0.928264	0.709814
0.778546	0.955757	0.76211
0.838612	0.996473	0.661701
0.790873	0.7583	0.551504
0.675148	1.33334	0.390058
0.894122	0.880898	0.475226
0.816648	1.17951	0.607312
0.971222	0.989227	0.600962
0.954263	0.924827	0.786615
0.655201	1.08851	0.772495
0.73133	1.12662	0.5013
0.71325	0.929608	0.677091
0.535741	0.909661	0.759869
1.00783	0.822326	0.594163
1.75328	0.948211	0.607238
0.663568	1.00118	0.525281
0.45752	0.959866	0.516839
0.968084	1.1627	0.783178
0.953889	0.862445	0.567044
1.32534	0.568015	0.590652
1.34066	0.500478	0.736634
0.792816	0.663568	0.337387
1.05004	0.45752	0.441159
1.00619	0.535741	0.516989
1.62179	0.752921	0.95232
1.04698	1.04315	0.737232
1.27394	0.899351	0.952096
0.764576	1.08215	1.34634
0.905477	1.22718	0.382138
0.543735	0.691659	0.510041
1.15277	0.958596	0.661626
0.756582	1.08994	0.530586
0.729612	1.09703	0.745674
1.42284	0.926097	0.614186
0.99102	0.872232	0.727669
0.818217	1.07569	0.43436
0.816947	1.03375	0.619938
1.13969	0.986388	0.795505
1.01777	1.04615	0.575411
1.04967	0.978767	0.908765
1.37786	1.06416	1.02247
1.04698	1.09823	0.606117
1.03211	0.825314	0.561665
1.22112	0.878433	0.667528
1.18153	0.648328	0.819935
1.311	1.19953	0.952993
1.24331	0.859979	0.591698
1.35792	0.402593	0.628829
1.14701	0.471102	0.704061
1.3807	0.940964	0.752996
1.44062	0.956579	0.479261
1.14664	0.907569	0.645788
0.987807	0.997071	0.689567
0.710859	0.654753	0.639811
1.23024	0.764351	0.462974
0.892403	0.98833	0.658115
1.34312	1.17481	0.709216
1.42904	0.890984	0.589532
1.02001	1.09419	0.566147
0.944177	1.06027	0.566222
1.29352	1.07618	0.722365
0.848922	0.283148	0.430699
1.6064	1.25482	0.402982
1.55403	0.803723	0.433763
1.22494	0.480456	0.333353
1.42493	0.480456	0.510041
0.682619	0.650121	0.963452
1.16681	0.784299	0.583256
1.39019	0.684039	0.556062
1.28179	0.771449	0.600663
1.07111	0.690464	0.751277
1.02217	0.81478	0.47687
0.898679		0.810074
1.76508	0.753817	0.527299
0.967486	0.877387	0.772345
1.35343	0.600066	0.565998
1.97696	0.584003	0.612691
1.15702	0.97802	0.521172
1.32841	0.589009	0.395661
0.971894	1.01433	0.360622
0.730882	0.56428	0.636748
0.839285	0.632191	0.486208
0.989525	0.88807	0.893225
1.28201	0.747616	0.834877
0.901294	0.735663	0.883438
1.84644	1.0364	0.733272
1.44189	0.437199	0.76084
1.08276	0.287167	0.714147
0.776828	0.610749	0.594911
0.756133	0.231733	0.426516
1.36427	0.531109	0.525057
1.25093	0.457894	0.742387
0.999686	1.07649	1.01582
1.33117	0.778173	0.669769
0.974808	1.06162	0.608881
0.911753	0.3775	0.737381
1.00768	0.311331	0.621358
0.803499	0.226885	0.599916
0.819562	0.459816	0.548143
1.13185	0.414879	0.490243
0.773092	0.352283	0.443998
1.11519	0.359154	0.853629
0.918178	0.560616	0.770328
0.840256	0.521107	0.435257
1.79415	0.705528	0.549188
1.14238	0.279449	0.603876
1.29232	0.768399	0.812464
0.977124	0.684434	0.561814
1.16629	0.501524	0.493082
1.57353	0.410756	0.492559
0.561291	0.437004	0.416355
0.505334	0.365201	0.500478
0.445268	0.351733	0.536413
0.552252	0.575595	0.48972
1.66273	0.330227	0.684039
0.746346	0.466481	0.98833
0.651316	0.40526	0.953366
0.82763	0.446761	0.452365
0.83794	0.451434	0.615754
0.621731	0.49479	0.64519
1.08217	0.541583	0.735215
0.935884	1.03239	0.817694
0.964199	0.353589	0.660207
1.35911	0.669386	0.833981
0.677763	0.436936	0.833532
0.914592	0.547973	0.837417
1.23797	0.425873	0.477094
0.72305	0.488263	0.442728
0.673577	0.47988	0.537534
0.660247	0.415704	0.83286
0.703261	0.678799	0.656396
0.723668	0.306521	1.61492
0.955638	0.381004	0.898057
0.720164	0.361628	0.975564
0.698176	0.466825	0.791967
0.8558	0.46016	0.76888
0.745106	0.402786	0.986145
0.592773	1.19448	0.94698
0.743045	0.706971	1.26113
1.29329	0.275258	0.940521
0.771354	0.332288	0.73851
0.708895	0.319645	0.979824
0.638947	0.55615	1.04318
1.07801	0.604866	1.1079
0.872085	0.645131	0.872772
1.23385	0.455213	0.721881
0.704223	0.292229	0.920938
0.744144	0.359635	0.920251
0.656193	0.387188	0.872703
0.543163	0.412268	0.987245
0.492935	0.417628	1.02737
0.820551	0.385677	0.835255
0.773346	1.18486	0.851883
0.85099	1.3207	0.946293
0.734731	0.622113	0.732532
0.746137	0.573259	0.852914
1.18156	0.626785	1.13607
0.980442	0.341908	1.17435
0.388425	0.523787	0.786127
1.01761	0.27835	0.652689
2.00802	0.481598	0.907746
0.601362	0.500013	0.617646
0.550103	0.343419	0.865763
0.898813	1.57301	0.940452
0.896065	0.482491	1.05678
1.21152	0.467443	0.888781
0.831957	0.42601	0.789012
0.880399	0.731707	0.992055
0.709788	0.503173	0.341083
1.04517	0.521657	0.308308
0.918259	0.670279	0.385539
0.823093	0.673371	0.24901
0.899019	0.596483	0.506678
0.84405	0.464076	0.407183
0.57587	0.493554	0.549966
1.12068	0.487919	1.07238
0.55505	0.640252	0.711437
0.680723	0.798014	0.602873
1.17483	0.479605	1.04263
0.851609	0.627403	0.647124
1.05939	0.63187	0.950896
1.03019	0.311125	0.613867
0.847211	0.599094	0.625823
0.975014	0.649391	0.540277
0.730677	0.601156	0.547973
0.716866	0.532032	0.630633
0.978725	0.68251	0.38657
0.820826	0.784134	0.305078
0.973434	0.627678	0.725935
1.06984	0.706902	0.608164
0.924717	0.621151	0.262271
0.891324	0.567144	0.617234
0.909395	0.258217	0.236504
1.18252	0.333113	0.683884
0.729646	0.620945	0.765651
1.97188	0.275601	0.629121
1.75104	0.373652	0.982023
0.708277	0.535055	0.87765
0.705391	0.661072	0.551821
0.843844	0.512724	0.584871
1.0508	0.466069	0.990405
0.794372	0.452877	0.801655
0.739059	0.702642	0.364376
0.760978	0.760772	0.508464
0.827972	0.610981	0.612218
2.07639	0.618402	0.388975
1.31149	0.536636	0.616135
0.917503	0.588238	0.473421
1.05809	0.320538	0.530795
1.05032	0.629808	0.990612
1.6299	0.338678	0.464626
0.837317	0.91393	1.00964
1.19166	0.670692	0.600675
1.44528	0.970891	0.576901
0.62974	0.483522	0.645474
0.981336	0.365407	0.387532
1.1077	0.350909	0.556837
0.983466	0.571678	0.624655
1.08337	0.465451	0.513136
0.957699	0.514167	0.979343
0.930764	0.551202	1.26594
0.999338	0.581848	0.755
1.00889	0.70381	0.54598
1.23983	0.581092	0.862053
1.34674	0.510938	0.509838
0.90754	0.48414	0.374683
0.911525	0.579786	0.428484
0.859029	0.597857	0.715629
1.24285	0.685671	0.614142
0.90273	0.44896	0.502761
1.20485	0.566869	0.579512
1.35286	0.660247	0.925542
1.3967	0.574496	0.747511
1.08818	0.717484	0.607134
1.05602	0.355169	0.483659
1.46314	0.606172	0.42656
1.56023	0.506128	0.727859
1.18355	0.487438	0.650353
0.79767	0.546805	0.455007
1.41023	0.729577	0.641008
1.33967	0.528115	0.868099
1.01267	0.483453	0.439272
1.12824	0.361147	0.472872
0.973296	0.584527	0.605003
0.885827	0.680998	1.11986
1.28023	0.546942	1.43462
1.19104	0.721332	0.52736
0.99123	0.395159	0.440165
0.827491	0.74648	0.788532
1.56366	0.54495	1.22141
1.42631	0.458648	0.397358
1.24828	0.66437	0.649941
1.64048	0.395846	0.825773
1.71565	0.816566	0.420445
1.41085	0.426148	1.01432
1.13992	0.506746	0.642589
1.21083	0.717347	0.606996
0.974739	0.423399	0.432126
1.53549	0.319027	0.467787
1.19379	0.363346	0.576969
1.09615	0.43934	0.486202
2.09522	0.324524	0.591673
0.648085	0.290512	1.24333
0.668561	0.448616	1.05259
0.800556	0.453632	0.819658
0.813749	0.372622	0.686564
0.773278	0.684503	0.758986
1.3712	0.506815	0.685945
0.893041	0.445593	0.706421
0.913517	0.562471	0.838416
0.746205	0.473559	0.851609
1.09739	1.11113	0.811138
0.879574	0.453976	1.40906
0.760703	0.396671	0.930901
1.02229	1.25171	0.951377
1.22107	0.82646	0.784065
0.823987	0.925473	1.13525
0.918808	0.445799	0.917434
1.17002	0.486476	0.798563
1.32386	0.456862	1.06015
0.536979	0.616616	1.25893
0.579993	0.384852	0.861847
0.347611	0.532513	0.956668
0.771148	0.37647	1.20788
0.947804	0.609126	1.36172
0.655575	0.609607	0.574839
0.646436	0.734731	0.617852
0.7774	0.558348	0.385471
0.890087	0.736242	0.809007
0.302261	0.529352	0.985664
0.644993	0.55615	0.693435
0.813955	0.476445	0.684296
0.965876	0.395365	0.81526
0.927741	0.947942	0.927947
0.89153	0.400244	0.340121
1.55088	0.243101	0.682853
1.30861	0.482629	0.851815
1.41154	0.391655	1.00374
1.55734	0.928016	0.965601
1.26848	0.658049
1.06612	0.339709
0.986008	0.379905
1.52443	0.573809
1.16974	1.36124
1.15284	0.744969
1.40123	0.693229
0.79554	0.45858
1.5761	0.545293
0.919083	0.485446
1.0945	0.317584
1.01102	0.441196
1.2254	0.806259
1.25226	0.492042
0.980992	0.99068
1.36845	0.332975
0.85848	0.464214
0.837591	0.695221
0.799938	0.471566
	0.566525
	0.419689
	0.387395
	0.583153
	0.592223
	0.421956
	0.447929
	0.47775
	0.535536
	0.493554
	0.662515
	0.511968
	0.731295
	0.596071
	0.550928
	0.324936
	0.43508
	0.479674
	0.576145
	0.481186
	0.653857
	0.361834
	0.397152
	1.04785
	0.578343
	1.15834
	0.682372
	0.647398
	0.727791
	0.523924
	0.303704
	0.437142
	0.510044
	0.746411
	0.485789
	0.362109
	0.779599
	0.473833
	0.435493
	0.375233
	0.473421
	0.504066
	0.43721
	0.454732
	0.502486
	0.531207
	0.537392
	0.407321
	0.670073
	0.568174
	0.652827
	0.700925
	0.608576
	0.507227
	0.358742
	0.437073
	0.558555
	0.552714
	0.723462
	0.710475
	0.461053
	0.622731
	0.698863
	0.546461
	0.558486
	0.48311
	0.475345
	0.720301
	0.521519
	0.543232
	0.677494
	0.3103
	0.405741
	0.475483
	0.875864
	0.678044
	0.875657
	1.23825
	0.351459
	0.469092
	0.608508
	0.487988
	0.685808
	0.564876
	0.669249
	0.399488
	0.570167
	0.731639
	0.529215
	0.835805
	0.940384
	0.557455
	0.516572
	0.613936
	0.754107
	0.876482
	0.544194
	0.578343
	0.647536
	0.692542
	0.440783
	0.593941
	0.634206
	0.588444
	0.425804
	0.605278
	0.652277
	0.542201
	0.520695
	0.520763
	0.66437
	0.396121
	0.370629
	0.398938
	0.30659
	0.469092
	0.886102
	0.53643
	0.511419
	0.552439
	0.690961
	0.438585
	0.745037
	0.484965
	0.710338
	0.520557
	0.563502
	0.47933
	0.363895
	0.33167
	0.585627
	0.447173
	0.821513
	0.767849
	0.812512
	0.674402
	0.699756
	0.656812
	0.547149
	0.392273
	0.482903
	0.682785
	0.934268
	0.615997
	0.559998
	0.678181
	0.571472
	0.551752
	0.504135
	0.450884
	0.408352
	0.785096
	0.708483
	0.400312
	0.505097
	0.555394
	0.747236
	0.516709
	0.453495
	0.453014
	0.382928
	0.460297
	0.493348
	0.450403
	0.629121
	0.908983
	0.876826
	0.416047
	0.566319
	0.593391
	0.676188
	0.752046
	0.607202
	0.767025
	0.766613
	0.770186
	0.438791
	0.407183
	0.494378
	0.765994
	0.603698
