# Supplementary material for: Loss of the lysosomal protein CLN3 triggers c-Abl-dependent YAP1 pro-apoptotic signaling
Source: EMBO Rep. 2025 Nov 6;26(24):6096–120. doi: 10.1038/s44319-025-00613-3 (PMC12714701; doi:10.1038/s44319-025-00613-3)
Supplement: Supplementary file 5 — Source data Fig. 3 [file 44319_2025_613_MOESM5_ESM.zip]

Archive with 25 entries (18 files):
- Figure 3/
- Figure 3/A/
- Figure 3/A/3A cAbl.tif
- Figure 3/A/3A GAPDH.tif
- Figure 3/A/3A ponceau.tif
- Figure 3/A/Figure 3A.xlsx
- Figure 3/B/
- Figure 3/B/Figure 3B.xlsx
- Figure 3/B/HEK CLN3-KO cAbl.tif
- Figure 3/B/HEK Wt cAbl.tif
- Figure 3/C/
- Figure 3/C/Cln3 d7 8.png
- Figure 3/C/Figure 3C.xlsx
- Figure 3/C/Wt.png
- Figure 3/D/
- Figure 3/D/3D GAPDH.tif
- Figure 3/D/3D pYap y357.tif
- Figure 3/D/3D Yap.tif
- Figure 3/D/Figure 3D.xlsx
- Figure 3/E/
- Figure 3/E/Figure 3E.xlsx
- Figure 3/E/HEK CLN3-KO cABL.tif
- Figure 3/E/HEK CLN3-KO+IMA cABL.tif
- Figure 3/F/
- Figure 3/F/Figure 3F.xlsx
