# Supplementary material for: Loss of the lysosomal protein CLN3 triggers c-Abl-dependent YAP1 pro-apoptotic signaling
Source: EMBO Rep. 2025 Nov 6;26(24):6096–120. doi: 10.1038/s44319-025-00613-3 (PMC12714701; doi:10.1038/s44319-025-00613-3)
Supplement: Supplementary file 5 — Source data Fig. 3 [file 44319_2025_613_MOESM5_ESM.zip › Figure 3/A/Figure 3A.xlsx]

## Sheet: Folha1
HEK293
Wt	CLN3KO
1	1.16773
1	1.2008
1	2.47994
1	2.88983
1	1.28094
