# Supplementary material for: Loss of the lysosomal protein CLN3 triggers c-Abl-dependent YAP1 pro-apoptotic signaling
Source: EMBO Rep. 2025 Nov 6;26(24):6096–120. doi: 10.1038/s44319-025-00613-3 (PMC12714701; doi:10.1038/s44319-025-00613-3)
Supplement: Supplementary file 5 — Source data Fig. 3 [file 44319_2025_613_MOESM5_ESM.zip › Figure 3/B/Figure 3B.xlsx]

## Sheet: Folha1
Wt	CLN3KO
2.25492	2.14581
1.61717	2.11219
1.45702	1.56072
1.41299	2.17481
2.03794	2.12029
1.20318	2.45355
1.1782	2.03717
1.22778	2.34591
1.43967	2.00964
1.21143	2.03054
1.27111	2.16409
1.23587	2.17164
0.393092	2.26579
1.51014	2.15985
1.34598	3.05483
1.24898	3.57461
1.13941	3.18337
0.391241	3.59813
1.24752	3.37405
1.39209	3.3163
1.45154	3.48871
1.42108	3.57654
1.38777	3.76267
1.11975	3.62943
1.52078	3.80902
1.34498	3.22555
1.43265	2.66922
1.36279	3.28592
1.66505	3.17897
1.4547	3.65033
0.997535	3.48624
1.25546	3.54068
1.13255	3.7299
1.50243	3.38793
0.950731	3.58918
0.806386	2.20465
0.998074	2.01805
1.02915	2.20765
0.886655	2.41399
1.1236	2.47352
0.937391	2.61131
0.997689	2.70777
1.03077	2.2789
0.927984	2.20233
1.28923	1.97548
1.01496	2.28676
0.922355	2.22824
0.974094	2.41199
1.02367	2.49457
1.00895	2.26942
0.928832	2.46434
1.16686	2.24752
0.985352	2.16787
0.996532	2.35979
1.16948	1.82813
1.08999	2.50883
0.973014	2.2159
0.796516	2.50752
0.866375	2.52672
0.881488	2.19586
0.965998	2.27474
0.865219	2.49619
0.98859	2.55101
0.850568	2.2533
0.822579	2.191
1.01789	2.30905
0.998768	2.41469
0.725115	2.61709
1.05382	3.81865
0.985197	3.01134
0.764594	3.63576
0.992214	3.49326
0.754107	3.38909
1.2058	3.65927
0.923357	3.52202
1.17056	3.95081
1.03879	3.29887
0.999077	3.00263
1.00594	2.95444
0.967463	2.67947
1.06878	3.95461
1.17033	3.71456
0.900919	3.70469
1.05174	2.89884
1.00895	3.31992
1.1519	2.64338
1.15414	2.28646
1.04087	2.62997
0.753722	3.28384
0.787186	1.56836
0.857354	2.26263
0.795977	2.11659
0.821345	2.26733
0.857045	2.25253
0.90624	2.13826
0.777625	2.23441
1.29447	2.22415
0.822656	2.47074
0.861749	2.41607
0.828284	3.02992
0.85851	2.19115
0.577918	2.11512
0.883108	2.14427
0.86144	1.79798
0.953506	2.81703
0.987125	1.72396
1.00663	1.98774
0.943868	1.89444
0.935926	2.10533
1.00116	2.51932
0.947492	2.40327
1.26679	2.01967
1.00054	2.04257
1.03809	1.83083
1.03408	1.75858
1.23572	1.7612
0.986354	2.28453
1.07017	2.31699
1.37359	2.82281
0.956822	1.94919
0.834453	1.96561
1.3355	1.87208
0.804381	1.88727
1.05097	1.69736
1.02869	1.87008
1.16524	1.71201
1.13332	1.71656
1.1098	1.73476
0.903772	2.02676
0.69219	1.40381
0.994219	2.03648
1.05051	2.31298
0.796285	1.72936
0.950345	2.32833
1.22492	1.805
0.948494	2.46812
0.894211	1.32131
0.961371	2.12322
1.19238	1.46796
0.76629	1.90038
0.736835	1.76922
1.22508	2.06986
0.933921	1.17612
1.03586	2.09523
0.740074	1.96623
0.72419	1.60868
0.920582	2.60144
1.63344	1.35608
1.25731	2.07233
0.953815	2.36973
1.27234	1.76814
0.931993	1.81094
0.983347	1.67006
0.914105	1.75681
0.769298	1.57052
0.971704	1.6393
1.16038	1.54839
1.31205	1.86746
1.17473	3.02846
0.694889	2.28114
0.971858	1.67692
0.944716	2.22839
0.453929	2.22146
1.11975	2.21567
0.922201	1.87185
0.843397	2.65873
0.792198	2.76252
1.68001	2.26024
1.17943	2.32786
0.842549	3.17512
1.10302	2.11952
1.08374	1.99407
0.93423	2.7828
1.23996	2.45378
0.943791	2.3614
1.05652	2.44036
0.986277	1.63968
0.902076	1.74493
1.19809	2.07079
0.956205	2.40967
0.098312	2.09292
0.97579	2.70731
1.11759	2.11821
0.963839	2.15954
1.04912	2.00987
1.07194	2.4904
0.905314	2.38538
0.972783	2.53937
1.05274	2.33827
1.40366	2.08158
1.2378	2.48693
0.85851	3.00934
0.957516	3.05012
0.93022	2.95783
0.904852	2.32393
0.856814	2.49426
0.728662	2.60391
0.90331	2.11181
0.984118	2.49287
0.989824	4.03101
1.00656	1.78403
1.00316	2.13008
0.931531	2.18498
0.939087	2.23325
1.11258	2.21883
0.643227	2.23603
0.89344	2.93022
0.983115	3.15268
0.948572	2.82204
1.19269	2.33557
0.790039	2.86198
0.868226	2.35169
0.739457	3.2651
0.70021	3.30126
0.658572	2.10479
0.746782	2.82042
0.597117	2.4712
0.821268	2.43466
0.714397	2.21961
0.670215	1.83291
0.825663	2.12908
0.864756	2.54369
0.792275	2.13872
0.693964	2.22824
0.768526	2.07865
0.82227	2.6649
0.838231	2.29725
0.755881	2.70708
0.668056	2.57183
0.686022	2.17658
0.628423	2.66899
0.637136	2.06886
0.867455	2.35022
0.663429	3.05521
0.651169	2.65727
0.643459	2.27582
0.703679	3.61023
0.551239	2.86013
0.711467	2.01226
1.021	3.85531
0.73838	1.94379
0.859729	2.87216
1.04754	2.37552
1.19148	2.49935
1.00438	2.23726
0.925475	1.79683
1.04287	2.49665
1.00978	2.77054
1.03999	2.32979
1.05898	1.73661
1.0051	2.28353
0.798012	1.99237
0.93979	1.12365
1.21845	1.29664
0.904615	1.1799
0.913391	1.04359
1.06689	1.21241
1.08833	1.22212
0.953241	1.18134
1.21493	1.08905
0.91375	0.975252
1.01841	1.28362
1.08725	1.12415
1.18076	1.08926
0.97482	1.70781
1.35117	1.14228
1.20745	1.2032
1.10444	1.4003
1.06524	1.51668
0.881812	1.26492
1.31312	1.15846
1.34858	1.3252
1.02647	1.25032
1.06416	1.27053
1.16249	1.22507
1.22068	3.24241
1.21349	1.15515
1.14264	1.09818
0.913031	1.18594
1.14257	1.2468
0.865052	1.15285
0.658752	1.3275
0.939933	1.37606
1.08898	1.19673
1.08142	1.23881
1.18457	1.14142
0.959859	1.22744
1.17644	1.24442
1.00086	1.23349
0.985682	1.37275
1.19853	1.2104
1.18213	1.53258
0.82067	1.51496
0.978561	1.43166
0.963959	1.30125
1.05445	1.46007
1.01316	1.37268
1.07394	0.969354
1.13645	1.02899
0.960506	1.29218
1.13904	1.05064
0.733129	1.674
1.18767	2.51539
0.896055	1.02388
0.946479	1.31355
1.1635	1.04977
0.960362	1.69356
0.711118	1.15897
1.22953	1.21414
1.08718	1.15796
0.978273	1.12314
0.871167	1.1704
0.793336	1.1266
0.751688	1.07624
0.92677	1.04467
0.86124	1.06409
0.676519	1.23989
0.873828	2.39742
0.969497	0.83966
0.922022	1.11645
0.822325	1.01755
0.924036	1.03884
0.868649	1.62214
0.874907	1.18328
0.738524	1.29254
0.597034	2.31606
0.908715	0.828943
1.05826	0.874332
0.841746	1.28053
0.89066	1.15681
0.844408	1.28276
0.948493	1.48194
0.712773	1.15595
1.03071	1.20889
0.955686	1.05956
1.03208	1.05495
1.36052	1.00532
1.33002	1.22414
0.750753	1.0615
0.87649	1.05905
0.933891	1.17529
1.33772	1.04495
0.963887	0.970864
0.922166	1.63767
0.496617	1.19903
1.04481	1.47899
0.68551	0.955327
0.855557	1.04287
1.18407	1.12681
1.39044	0.956046
1.11624	1.6381
1.00726	1.1981
0.702918	1.30707
0.870807	1.19882
0.691121	1.10415
0.771613	1.72392
1.63573	1.7714
1.38275	1.25766
0.816139	1.53359
1.04085	0.93756
0.938926	1.17644
0.981798	1.08437
0.872893	0.975396
0.956765	1.05704
0.868865	1.27442
1.00546	1.07991
0.975971	0.978849
0.856492	1.11012
0.92195	1.08739
0.872246	1.11545
1.12055	1.2091
0.982157	1.17134
0.934251	1.19306
0.999421	1.13825
0.834409	1.06531
0.841603	1.09401
1.13516	1.11149
0.986473	1.17249
1.46784	1.09221
0.7983	1.11983
0.888934	1.10214
0.917922	1.06905
0.841675	1.19731
0.795063	1.40497
0.959715	1.40965
0.784992	0.980719
0.780676	0.979784
0.940869	1.10358
0.689107	1.25169
0.810312	1.10674
0.850091	1.04078
0.926626	0.913894
1.02395	1.0643
0.975468	1.14199
1.06862	1.23003
1.07711	1.27931
0.711622	1.0661
1.23147	1.16163
1.12803	1.12947
1.28787	1.01489
1.26816	1.81031
1.24823	1.11969
1.02186	1.15069
1.07732	1.19011
1.24162	1.41274
1.36872	1.10876
1.23514	1.31973
1.09488	1.18623
0.987049	1.23557
1.4062	1.19428
1.24931	1.07409
1.09365	1.34966
0.969066	1.16515
0.731978	1.20299
1.0966	1.61552
0.97705	1.31002
1.20162	1.22888
1.27585	1.32232
1.14149	1.25284
1.03021	1.20356
0.793912	1.26283
1.00467	1.25125
1.0133	1.33002
0.836567	1.13904
0.624539	1.87598
0.68555	1.26988
0.665608	1.21572
0.672164	1.08783
0.677719	0.986042
0.809711	1.5324
0.778159	1.16659
0.851417	1.35505
1.00112	1.38023
0.745969	0.994458
0.969568	1.34987
0.882241	1.15947
0.974986	1.24874
0.750567	1.2983
1.33754	1.67702
0.951219	1.35433
0.674441	1.51654
0.782256	1.13969
1.07269	1.28528
0.963968	1.25125
1.01628	1.20112
0.999117	2.36994
0.931323	1.29463
0.954771	1.26953
0.96069	1.35153
0.901865	1.06423
1.03144	1.33498
1.0507	1.85167
0.968293	1.55222
0.904687	1.32088
0.791772	1.10552
1.18515	1.34196
0.835072	1.09861
0.996522	1.15659
0.752343	1.13854
0.836847	1.36829
0.94011	1.30117
0.940201	1.15005
1.08093	1.18486
0.696523	1.26276
0.781573	1.00561
0.749247	1.04661
1.25299	1.86952
0.787902	0.988782
0.862891	0.950582
0.972983	0.903822
1.10602	0.984912
1.03026	0.917254
0.888114	0.987234
0.88948	1.44044
0.893669	0.941749
1.18188	1.11545
1.10338	1.38581
0.68514	1.11595
1.28696	1.09837
1.01291	1.22604
0.920031	1.27439
0.927999	1.19945
0.896765	1.00171
0.786992	1.64214
0.956546	1.00777
1.02985	1.05644
0.938061	1.17022
1.12159	1.13047
1.227	1.16339
1.02266	1.73566
1.15497	1.06605
1.07697	1.67711
1.24962	1.1042
1.00677	1.42041
0.851371	1.31815
0.845726	1.48921
0.525602	1.0023
1.07766	1.11982
1.61013	1.61437
1.00526	2.2527
1.53036	1.33809
1.29598	1.24612
0.901546	0.991377
1.36564	1.21193
1.07529	1.65776
1.02129	0.939245
1.0451	0.913338
0.919621	1.17423
0.838623	0.841491
1.06067	0.943297
1.24075	1.03386
1.03258	0.899907
0.938334	0.847456
1.07187	1.15734
0.792774	1.39491
0.725207	1.01132
0.796781	1.01551
0.923173	1.07092
0.830974	0.872953
0.793275	1.311
1.08676	0.892622
1.12014	1.14805
1.11408	0.811532
1.05462	1.65726
1.15178	0.777521
1.21816	1.26201
0.99074	0.963239
0.950081	1.10252
1.14085	1.21607
1.4984	1.09869
0.899816	0.826375
0.887614	1.00768
0.766275	0.925722
0.919758	1.08758
0.817542	0.900635
0.861661	0.899315
1.1271	1.08699
1.2356	0.858019
1.1516	0.96884
1.07074	0.968293
0.824144	0.896674
1.01947	1.01246
0.817042	0.955226
0.930594	0.961555
1.14991	1.04469
0.814492	0.963239
0.569721	1.0034
1.10092	1.01961
1.43006	1.23542
1.22417	1.39965
1.28655	1.34228
1.13972	1.37256
1.00167	1.03941
0.822323	1.34232
1.07347	1.31269
1.01387	1.39559
0.998025	1.43566
1.05111	1.09623
1.28427	1.83077
1.29069	1.01045
0.985549	0.954361
1.2427	0.996249
1.13311	1.41763
1.07966	1.20177
0.971344	1.20368
0.801743	0.975942
0.837576	0.849368
1.1709	0.909286
1.22335	0.938607
0.48508	1.27417
1.34456	1.39746
1.22599	1.18638
0.79414	1.12455
0.931459	1.07843
0.892394	0.914112
1.23228	1.02594
1.12888	1.22071
1.17268	1.21871
1.13357	1.21748
1.02721	1.31055
0.937788	0.986096
0.795233	1.09865
1.16954	1.06801
1.18757	1.82007
1.24425	0.951265
0.92636	0.954179
1.14013	0.775609
1.14313	0.846363
1.14208	0.813672
1.37834	1.09054
0.685413	0.876641
1.20396	1.20988
1.21871	1.4516
1.10548	1.21871
0.993972	0.962147
1.01387	1.07169
1.13653	0.965334
0.997387	1.8804
0.980222	1.55299
0.838486	0.967474
0.780663	0.964332
0.972619	1.09341
1.18292	0.964013
1.23811	1.23201
1.13949	0.980814
1.07206	0.975715
0.945346	0.836255
0.756259	2.19074
0.804111	1.4612
1.09405	1.10006
1.15652	1.08449
1.25837	1.54648
1.31938	1.18197
0.73923	1.16913
1.10042	1.62621
0.923082	1.92607
0.933508	1.42232
1.1521	1.04187
1.04055	1.32402
0.87013	1.06363
	1.7806
	1.53378
	0.991195
	1.13029
	1.15538
	1.23037
	1.08667
	1.54835
	1.40925
	1.60025
	1.35489
	1.48634
	1.41599
	1.34633
	1.09892
	1.24767
	1.71262
	1.20232
	1.3212
