# Supplementary material for: Loss of the lysosomal protein CLN3 triggers c-Abl-dependent YAP1 pro-apoptotic signaling
Source: EMBO Rep. 2025 Nov 6;26(24):6096–120. doi: 10.1038/s44319-025-00613-3 (PMC12714701; doi:10.1038/s44319-025-00613-3)
Supplement: Supplementary file 5 — Source data Fig. 3 [file 44319_2025_613_MOESM5_ESM.zip › Figure 3/C/Figure 3C.xlsx]

## Sheet: Folha1
Hippocampus		Thalamus
Wt	d7/8	Wt	d7/8
0.711	0.937	1.52	2.042
0.618	1.237	1.223	1.728
0.711	1.855	1.159	2.314
