# Supplementary material for: Loss of the lysosomal protein CLN3 triggers c-Abl-dependent YAP1 pro-apoptotic signaling
Source: EMBO Rep. 2025 Nov 6;26(24):6096–120. doi: 10.1038/s44319-025-00613-3 (PMC12714701; doi:10.1038/s44319-025-00613-3)
Supplement: Supplementary file 5 — Source data Fig. 3 [file 44319_2025_613_MOESM5_ESM.zip › Figure 3/E/Figure 3E.xlsx]

## Sheet: Folha1
CLN3-KO
Ct	Ima
0.874214	0.336379
1.14393	0.375047
0.906084	0.316474
1.11516	0.47638
1.12211	0.313855
0.952201	0.297002
1.15023	0.469373
0.896676	0.25251
0.979128	0.423264
1.10811	0.31673
1.16769	0.295368
0.727887	0.288879
0.727239	0.491744
0.661319	0.461867
0.890234	0.459788
1.1938	0.396968
1.21455	0.299143
0.959086	0.337204
0.988092	0.300405
1.04982	0.329173
1.32782	0.267312
0.772232	0.209929
0.962972	0.493485
0.93434	0.364307
1.00619	0.390573
0.936658	0.535
1.20549	0.496225
0.872339	0.40769
1.14206	0.644303
0.904209	0.554177
1.11329	0.379707
1.12024	0.539609
0.950326	0.435393
1.14836	0.501499
0.894802	0.482478
0.977253	0.420634
1.10623	0.211345
1.16581	0.315341
0.725365	0.132795
1.34115	0.415751
0.888359	0.286741
1.19192	0.30747
1.21268	0.239355
0.957211	0.220889
0.986218	0.263946
1.04795	0.33743
1.32594	0.295189
1.45206	0.228303
0.961097	0.208164
0.932466	0.30433
1.00432	0.409562
0.934783	0.363075
1.20361	0.355953
0.342453	0.372859
0.703959	0.275658
1.16152	0.287631
1.32107	0.542365
1.07729	0.364037
1.08806	0.369604
1.15589	0.375157
1.35226	0.468992
1.0203	0.399871
1.05705	0.470084
0.996614	0.350685
1.2817	0.36252
1.07784	0.668354
0.964301	0.298967
1.31599	0.290721
1.17914	0.242293
1.07399	0.259663
1.11997	0.326787
1.07116	0.331141
0.940101	0.38488
1.00725	0.572998
0.849025	0.362438
0.894358	0.375484
1.07668	0.433898
0.951621	0.33191
1.02	0.443253
0.99041	0.277523
0.959461	0.274453
1.13353	0.485317
1.04464	0.52592
0.952712	0.272074
1.06076	0.400642
0.977526	0.301952
1.04249	0.254904
1.00994	0.245269
1.39582	0.341246
1.07324	0.196213
1.1215	0.276181
1.01314	0.328521
0.896676	0.311214
0.796057	0.402808
0.951655	0.261321
1.07201	0.216837
1.10858	0.316593
0.881236	0.359188
0.88127	0.372729
1.01188	0.271845
0.959188	0.282737
0.995148	0.404683
0.888019	0.415322
0.935192	0.311614
0.918286	0.562332
0.677032	0.305207
0.993716	0.279531
1.09304	0.415521
0.960143	0.340105
0.900051	0.257523
1.03683	0.312692
1.02565	0.432956
0.924217	0.24217
1.15341	0.266964
1.07065	0.323863
0.946577	0.290377
0.941498	0.408971
0.883008	0.37907
0.948451	0.416126
0.740635	0.276947
1.32005	0.464038
0.819474	0.350224
0.944702	0.443998
0.867977	0.312119
1.04457	0.371117
0.984207	0.367699
1.19158	0.39929
0.826154	0.367242
0.928546	0.488619
0.786786	0.429569
0.869613	0.544792
0.908674	0.310762
1.0157	0.263155
1.10402	0.378602
1.1577	0.26224
1.11895	0.729184
0.624371	0.274406
0.928921	0.33492
1.01522	0.328702
1.05919	0.419587
0.866613	0.330693
0.916514	0.320438
1.07719	0.567978
0.84047	0.431885
0.869306	0.335833
1.10892	0.255167
1.20654	0.280982
0.998454	0.27123
1.17219	0.482994
0.702289	0.462132
0.720627	0.486807
0.823155	0.352021
0.708424	0.387559
0.72441	0.411642
0.786956	0.390674
0.804067	0.45118
0.844731	0.648423
0.416008	0.378472
0.688416	0.27624
1.16114	0.401668
0.891018	0.403805
0.906663	0.469563
0.761052	0.31069
0.83413	0.323395
1.06823	0.455731
0.823461	0.194336
0.799875	0.527157
1.21823	0.395881
0.947702	0.463271
1.02681	0.368544
1.05842	0.302008
0.907353	0.295501
0.808975	0.446357
0.993401	0.486434
0.729135	0.390211
1.35259	0.415351
0.781647	0.231621
0.899614	0.643799
1.08172	0.538323
0.888858	0.304996
0.923093	0.303468
0.90556	0.385146
0.89769	0.442605
1.03035	0.359807
0.788599	0.354373
0.797563	0.500532
0.908883	0.369585
0.903461	0.489883
0.969178	0.288458
0.810199	0.533953
0.804471	0.397043
1.03013	0.462416
0.912337	0.419593
0.825677	0.398831
0.675224	0.685279
1.02418	0.607654
1.12566	0.330994
0.849813	0.257106
1.14315	0.335872
0.748505	0.216133
0.929827	0.387359
0.980153	0.329822
0.833853	0.269795
0.840587	0.285292
1.15155	0.404161
1.18001	0.399909
1.09738	0.386661
0.779418	0.423572
1.02117	0.641535
0.770891	0.497572
0.935467	0.455402
0.979715	0.429016
1.16196	0.505824
1.02952	0.419627
0.976917	0.45674
1.1073	0.442125
0.808494	0.411151
0.993969	0.603277
0.668185	0.429737
0.982208	0.480235
0.733508	0.516524
0.960171	0.335847
1.39706	0.218578
0.88466	0.320981
1.54375	0.183805
1.04561	0.251802
1.18216	0.217435
0.911026	0.284565
0.888901	0.356163
0.897165	0.376217
1.18334	0.213361
0.983869	0.271816
1.00079	0.316764
1.01107	0.292164
1.24442	0.266723
1.11027	0.362273
1.11316	0.390369
1.04338	0.377907
1.11631	0.231718
0.994363	0.359546
1.13336	0.310682
1.21648	0.279146
1.03332	0.422663
1.32382	0.263844
1.15579	0.309828
0.966205	0.449036
0.901188	0.370288
1.09947	0.198377
0.854272	0.399713
1.0491	0.39935
1.00818	0.341712
0.998866	0.356402
1.20201	0.279277
1.28001	0.330548
1.18443	0.27558
1.11351	0.326116
1.01754	0.370127
1.06432	0.333251
0.873511	0.418721
0.901975	0.392128
0.831011	0.359444
1.04403	0.4131
0.835384	0.388841
1.46855	0.203865
0.821742	0.511631
1.01408	0.501358
1.13542	0.338124
0.677979	0.543428
1.2254	0.228088
0.711908	0.42695
0.983038	0.316292
1.06511	0.274138
1.21219	0.275934
0.855803	0.439217
0.796339	0.378718
1.14858	0.261068
1.08876	0.278206
1.43274	0.203064
0.940889	0.326837
0.971408	0.336661
0.835427	0.518512
0.79013	0.473665
1.16939	0.265665
1.13528	0.317135
1.1258	0.278794
0.961964	0.379183
0.866515	0.484348
1.54991	0.247258
0.954006	0.364416
1.03293	0.250423
0.930133	0.401297
0.542567	0.40129
1.09829	0.264516
1.06795	0.411881
1.14674	0.411745
0.796688	0.536175
0.720128	0.403429
1.13734	0.492363
1.10433	0.216926
1.04416	0.300772
1.37638	0.275495
0.912643	0.329096
0.949415	0.333856
1.07167	0.493003
0.824803	0.34918
0.745488	0.492373
0.900969	0.324923
0.94478	0.385053
1.52469	0.476369
0.651744	0.313883
0.699403	0.444077
0.766257	0.264247
0.935642	0.559843
1.13952	0.323324
0.82642	0.475672
1.19956	0.565793
1.01832	0.399015
0.832104	0.339188
1.15439	0.475287
0.876309	0.507586
0.839319	0.311509
0.835734	0.401415
1.37104	0.455641
0.90215	0.329798
0.865028	0.439492
1.47161	0.295305
0.815752	0.338977
0.989116	0.312484
0.952388	0.290891
1.25561	0.626421
1.0815	0.50637
0.977048	0.413963
0.855978	0.392135
0.839188	0.367305
1.17638	0.283449
0.94736	0.208286
1.1658	0.465797
1.32452	0.313934
1.03293	0.667566
1.28591	0.441235
0.835952	0.435431
1.08496	0.513473
1.15063	0.337334
0.940495	0.23386
0.956717	0.347829
1.07188	0.388416
0.822756	0.366408
0.869168	0.322005
0.955687	0.312604
0.994282	0.708278
1.07352	0.34872
0.601668	0.237902
0.805444	0.600141
1.22171	0.328908
0.696005	0.471863
0.942059	0.295294
0.899372	0.243792
0.996737	0.307851
1.1656	0.464364
1.26526	0.269625
0.636375	0.34477
0.992358	0.294827
1.19216	0.235141
1.05146	0.230282
1.26154	0.429522
1.54451	0.335608
1.09963	0.268181
1.2572	0.441757
1.34437	0.189944
1.05539	0.37499
1.56198	0.327656
1.17297	0.474706
1.45573	0.359601
0.758869	0.332453
0.811665	0.307277
0.954173	0.4068
1.03603	0.420627
0.89798	0.416786
0.814285	0.411888
0.963545	0.544638
0.932318	0.432046
0.869372	0.30195
0.90371	0.336104
0.881569	0.380848
0.983845	0.327587
0.73595	0.326379
0.952904	0.514969
0.988634	0.309182
0.944924	0.520578
0.97214	0.276916
0.540769	0.476445
1.11858	0.329337
0.997515	0.350712
0.891023	0.499576
0.925361	0.38439
0.829919	0.423585
0.962727	0.516689
1.03283	0.346111
0.99862	0.299247
0.925033	0.585178
1.15787	0.377671
0.828363	0.476881
0.889345	0.373642
1.00144	0.422919
0.924174	0.315675
0.946438	0.641403
1.33238	0.523823
0.737219	0.402972
1.01221	0.337813
1.05776	0.416351
1.12251	0.342937
1.04524	0.335585
1.31396	0.397572
	0.341382
	0.334398
	0.437069
	0.311633
	0.395318
	0.489191
	0.352805
	0.318823
	0.42458
	0.284021
	0.45701
	0.311013
	0.254494
	0.281106
	0.425174
	0.30242
	0.443408
	0.23518
	0.284785
	0.433765
	0.286542
	0.217109
	0.30057
	0.20381
	0.311431
	0.235284
	0.529199
	0.473114
	0.496234
	0.376867
	0.296431
	0.406092
	0.290889
	0.33482
	0.371151
	0.538454
	0.340947
	0.286135
	0.420888
	0.49875
	0.296821
	0.343451
	0.426489
	0.684326
	0.391116
	0.517261
	0.359322
	0.374436
	0.584081
	0.348884
	0.462387
	0.345787
	0.432705
	0.363253
	0.57083
	0.59619
	0.425632
	0.41031
	0.459814
	0.338197
	0.62255
	0.420621
	0.341683
	0.270128
	0.313826
	0.332546
