# Supplementary material for: Loss of the lysosomal protein CLN3 triggers c-Abl-dependent YAP1 pro-apoptotic signaling
Source: EMBO Rep. 2025 Nov 6;26(24):6096–120. doi: 10.1038/s44319-025-00613-3 (PMC12714701; doi:10.1038/s44319-025-00613-3)
Supplement: Supplementary file 5 — Source data Fig. 3 [file 44319_2025_613_MOESM5_ESM.zip › Figure 3/F/Figure 3F.xlsx]

## Sheet: Folha1
PUMA
Ct	Imatinib
1	0.873311
1.00028	0.487971
1.00712	0.898819
1.00405	0.899512
1	0.795795
1.00116	0.716768
TP73
Ct	Imatinib
1.007	0.97832
1	0.851843
1.00002	0.854175
1.00149	0.918786
1.00001	0.862415
1.00037	0.685082
DR5
Ct	Imatinib
1	0.899538
1.00001	0.777603
1.00016	0.850647
1.00002	0.904086
1	0.878434
1.01334	0.802054
BAX
Ct	Imatinib
1	0.871644
1.00002	0.806074
1.00001	0.843929
1	0.908114
1.00541	0.682811
1.00029	0.730004
YAP
Ct	Imatinib
1	0.832969
1.00336	0.643735
1	0.743729
1.00502	0.722527
1.00021	1.09029
1.00005	1.10008
