# Supplementary material for: Loss of the lysosomal protein CLN3 triggers c-Abl-dependent YAP1 pro-apoptotic signaling
Source: EMBO Rep. 2025 Nov 6;26(24):6096–120. doi: 10.1038/s44319-025-00613-3 (PMC12714701; doi:10.1038/s44319-025-00613-3)
Supplement: Supplementary file 6 — Source data Fig. 4 [file 44319_2025_613_MOESM6_ESM.zip]

Archive with 53 entries (43 files):
- Figure 4/
- Figure 4/B/
- Figure 4/B/4B ARPE ATM total.tif
- Figure 4/B/4B ARPE GAPDH.tif
- Figure 4/B/4B ARPE H2Ax.tif
- Figure 4/B/4B ARPE p53.tif
- Figure 4/B/4B HEK ARPE Ponceau.tif
- Figure 4/B/4B HEK ATM total.tif
- Figure 4/B/4B HEK GAPDH.tif
- Figure 4/B/4B HEK H2Ax.tif
- Figure 4/B/4B HEK p53.tif
- Figure 4/B/4B pATM HEK ARPE.tif
- Figure 4/B/Figure 4B.xlsx
- Figure 4/C/
- Figure 4/C/Figure 4C.xlsx
- Figure 4/C/HEK CLN3-KO H2Ax.tif
- Figure 4/C/HEK CLN3-KO p53.tif
- Figure 4/C/HEK Wt H2Ax.tif
- Figure 4/C/HEK Wt p53.tif
- Figure 4/E/
- Figure 4/E/4E GAPDH.tif
- Figure 4/E/4E ponceau.tif
- Figure 4/E/4E pYap y357.tif
- Figure 4/E/4E Yap.tif
- Figure 4/E/Figure 4E.xlsx
- Figure 4/F/
- Figure 4/F/Figure 4F.xlsx
- Figure 4/F/HEK siCt pYap Y357.tif
- Figure 4/F/HEK siPLA 1 pYap Y357.tif
- Figure 4/F/HEK siPLA 2 pYap Y357 .tif
- Figure 4/G/
- Figure 4/G/4G GAPDH.tif
- Figure 4/G/4G H2Ax.tif
- Figure 4/G/4G ponceau.tif
- Figure 4/G/Figure 4G.xlsx
- Figure 4/H/
- Figure 4/H/Figure 4H.xlsx
- Figure 4/H/HEK siCt H2Ax.tif
- Figure 4/H/HEK siCt p53.tif
- Figure 4/H/HEK siPLA H2Ax.tif
- Figure 4/H/HEK siPLA p53.tif
- Figure 4/I/
- Figure 4/I/Figure 4I.xlsx
- Figure 4/J/
- Figure 4/J/4J cleav-PARP.tif
- Figure 4/J/4J ponceau.tif
- Figure 4/J/4J Tubulin.tif
- Figure 4/J/Figure 4J.xlsx
- Figure 4/K/
- Figure 4/K/Figure 4K.xlsx
- Figure 4/K/K cleav parp.tif
- Figure 4/K/K GAPDH.tif
- Figure 4/K/K ponceau.tif
