# Supplementary material for: Loss of the lysosomal protein CLN3 triggers c-Abl-dependent YAP1 pro-apoptotic signaling
Source: EMBO Rep. 2025 Nov 6;26(24):6096–120. doi: 10.1038/s44319-025-00613-3 (PMC12714701; doi:10.1038/s44319-025-00613-3)
Supplement: Supplementary file 6 — Source data Fig. 4 [file 44319_2025_613_MOESM6_ESM.zip › Figure 4/B/Figure 4B.xlsx]

## Sheet: Folha1
HEK293T
p53		H2Ax		pATM
Wt	CLN3KO	Wt	CLN3KO	Wt	CLN3KO
1	0.95619	1	1.27546	1	1.17067
1	1.24051	1	1.3063	1	1.27665
1	1.13109	1	1.18265	1	1.33817
1	1.35226			1	1.12677
1	1.1701			1	1.87679
ARPE19
p53		H2Ax		pATM
Wt	CLN3KO	Wt	CLN3KO	Wt	CLN3KO
1	1.4417	1	2.46129	1	3.44821
1	1.15994	1	2.36695	1	1.48994
1	1.19761	1	2.78396	1	1.65875
1	2.64509	1	2.73649	1	4.29369
1	4.00398	1	1.67499
1	2.85263
