# Supplementary material for: Loss of the lysosomal protein CLN3 triggers c-Abl-dependent YAP1 pro-apoptotic signaling
Source: EMBO Rep. 2025 Nov 6;26(24):6096–120. doi: 10.1038/s44319-025-00613-3 (PMC12714701; doi:10.1038/s44319-025-00613-3)
Supplement: Supplementary file 6 — Source data Fig. 4 [file 44319_2025_613_MOESM6_ESM.zip › Figure 4/C/Figure 4C.xlsx]

## Sheet: Folha1
p-p53		H2Ax
Wt	CLN3-KO	Wt	CLN3-KO
0.944241	0.749601	1.04358	2.23589
0.560296	1.80428	0.676835	1.01569
1.09722	0.365656	0.693274	0.458627
1.56614	1.05194	1.99283	3.16078
0.724517	0.428843	1.59849	0.479078
0.491712	0.358417	0.284355	0.418117
0.472216	2.75385	0.649437	4.16933
0.560613	1.25554	0.46763	1.61268
0.511969	0.383374	0.689262	0.701983
0.805612	0.66457	1.12088	1.8807
1.33873	0.412649	1.43538	0.245508
0.63993	4.74693	0.938293	1.30729
0.518701	0.36229	0.28093	0.79181
0.695052	0.989583	0.574287	2.48287
0.589063	0.992314	0.981152	0.701102
0.522067	0.466818	0.285529	0.319973
0.837999	0.325141	2.16446	0.466651
0.781925	0.398234	1.31658	0.510586
0.525115	0.415824	0.257642	0.689654
1.03353	0.428525	0.379368	0.35608
0.50492	0.493109	0.285529	0.649437
0.798627	2.10878	2.03041	4.25427
0.48606	0.408394	0.709909	0.377313
0.502126	5.58023	0.715975	2.60851
1.29999	3.70267	0.846802	1.92052
0.676699	0.747633	1.62912	0.860697
1.34648	2.41252	1.48548	2.86488
0.625451	2.54689	0.930269	2.50684
0.502126	9.57006	0.330051	2.55205
0.680382	5.22937	0.577712	8.37966
0.479011	0.114688	0.285333	0.498648
0.77278	1.27789	0.955906	0.815783
0.492982	0.412014	0.373791	0.54914
0.756396	0.412268	1.89635	0.577321
0.875911	0.470628	1.83373	0.428489
0.991044	0.358925	1.27872	0.896413
0.473549	0.516097	0.269286	0.415279
0.458626	0.934652	0.469685	1.90878
1.25776	1.33816	1.86866	2.12014
	1.48047	0.936434	2.45332
0.517558	0.36445	0.323985	0.291009
0.577442	1.6318	1.46767	2.53845
0.798055	1.10116	1.94821	0.840638
0.580617	0.387438	0.271047	0.405201
0.548865	0.423699	0.411659	0.527906
0.476598	3.08121	0.275842	2.60235
0.631611	1.07487	0.53544	2.09753
0.494633	0.437479	0.630552	0.599826
0.690733	2.6224	0.452071	2.66203
1.05588	0.505111	2.01896	1.11217
5.92124	0.434939	1.507	0.46352
0.969008	0.489171	1.99469	0.25588
0.692702	3.45201	0.414399	1.72237
0.649456	3.81056	0.50814	1.98921
2.83457	0.447449	1.2341	0.355884
4.27065	0.933827	1.7802	2.10869
1.28557	0.380008	2.2311	0.394242
2.10128	0.482186	0.699928	0.452071
0.663236	0.525686	0.396883	0.576342
0.650726	0.543785	0.422716	0.293357
2.09163	2.41493	2.21261	7.44851
0.661331	6.54142	0.447864	2.49823
1.14517	5.66449	2.52054	0.931443
0.990663	4.32462	0.285823	0.461954
2.23356	6.06724	0.831342	3.96208
0.920554	3.93484	0.38837	0.900425
1.01403	6.42331	0.325452	0.441308
1.16016	8.53831	0.523894	2.79042
1.47132	8.14033	2.8732	1.04221
0.717532	7.52999	0.361755	1.31218
2.22213	1.21598	0.440134	0.607948
0.667427	3.9321	0.346979	1.37882
0.610972	5.47862	0.356471	0.923615
0.813931	8.13626	1.88255	8.85727
0.707943	3.85349	0.363027	1.00121
0.604812	8.54237	0.343457	3.54837
1.0903	7.10343	2.46291	2.23863
0.723946	1.02838	0.425945	2.2357
1.31879	6.62582	0.92156	1.04417
4.02768	8.5519	3.48682	0.68799
1.3259	1.8961	1.75457	0.559903
0.630404	5.46096	1.09231	0.289835
1.49514	1.06312	1.58949	0.368996
0.842635	3.2302	0.688773	8.63975
0.883531	7.35535	0.57233	2.70088
0.963737	7.4849	1.5481	1.55847
0.929381	1.16422	0.916472	0.40344
0.657838	2.21184	0.846704	1.74703
0.770621	2.21381	1.49839	1.82541
0.632691	4.58696	1.95976	4.02529
0.940685	0.810311	1.334	0.689751
0.496411	3.63719	1.65212	5.03052
0.989964	0.951862	1.12245	0.766467
0.558899	7.17424	0.57008	4.45457
0.506508	1.27465	1.42344	2.47093
0.495458	5.02945	0.561469	1.1884
1.19045	1.78954	1.61249	1.79899
1.15812	3.05747	1.19907	3.28955
3.03714	1.6713	2.0716	8.29532
0.588809	3.64145	0.306861	0.418606
0.667364	1.14917	0.781536	0.571254
1.05893	0.924746	0.869699	1.04808
0.646979	0.728582	0.600316	0.677031
0.802437	2.64634	0.677031	4.17168
0.567154	0.890072	0.31146	0.990937
0.875339	0.666221	0.480253	0.330149
0.598335	2.02902	0.526634	0.525557
4.74013	0.894454	1.81191	0.63789
0.671237	1.20619	1.00571	0.794452
0.522892	2.80986	0.65384	3.6926
0.650281	0.574711	0.492777	0.344827
1.15495	9.4386	3.50825	1.93256
0.719437	1.97009	0.615874	1.01129
0.595223	4.61439	0.253238	1.41972
0.668824	7.7847	0.705408	0.628888
0.575537	4.29376	0.209499	1.31942
0.588746	2.91877	0.31146	1.14192
1.44248	5.61826	3.45001	0.387685
1.03227	7.55799	2.03467	1.37843
1.16711	4.41563	2.39615	0.748168
1.06744	8.66468	1.98098	0.932617
0.484566	8.63369	0.639215	1.80672
0.775022	11.5967	0.503284	1.72893
1.09844	8.30074	0.536269	3.54074
0.519	6.18713	0.28105	0.842986
1.182	9.77098	1.44576	1.10572
0.779234	8.97718	1.30276	5.45392
0.681762	2.30399	0.718364	1.52755
1.18303	5.17952	1.12254	0.576929
1.99449	4.63281	1.2044	4.97053
1.31881	7.08514	1.42596	3.55551
0.836982	5.11823	0.600733	1.64184
1.2758	5.93896	1.50578	0.298837
0.923923	4.60518	0.965148	0.570471
0.747641	6.5376	0.91906	0.917403
0.831447	7.34196	0.450794	1.16825
1.77932	5.71708	1.82848	1.01206
0.782026	6.74547	0.203934	1.04339
0.58047	6.94076	0.176522	0.800977
0.771103	6.87131	0.517743	0.490858
0.78281	5.82532	0.817394	0.61971
0.614512	8.72674	0.66369	1.70806
0.576209	6.21795	0.302814	1.00137
0.611867	5.51273	0.393937	1.28265
0.521302	7.44566	0.183526	0.719493
0.730106	7.06664	0.500196	4.84833
0.879057	6.38003	1.73043	1.356
1.08032	8.90547	0.803387	1.64285
0.771005	5.86103	1.26525	1.51738
0.675836	1.34325	1.42204	1.77042
1.36274	0.225752	1.58328	0.214327
1.4297	4.40253	3.07513	2.09861
0.898649	0.713551	1.25682	0.156566
0.890665	1.81449	1.63976	2.53532
0.78614	1.96476	1.07201	2.03377
0.628226	0.511799	0.376842	1.76507
0.5262	0.557449	0.633115	1.1968
0.61363	0.382147	0.998435	0.758126
0.95625	0.548143	0.440251	2.04296
0.747299	2.11587	0.79563	1.38198
0.541335	0.943956	0.548695	0.893907
0.761895	0.226291	1.39004	0.224644
0.970749	1.35716	1.10838	1.65497
1.0596	0.693567	1.22044	0.956639
1.38797	0.619802	0.911454	1.97503
0.805782	0.708359	0.781397	2.60408
0.581058	0.236822	0.305073	0.267946
0.607067	0.250095	0.301759	0.152424
1.29182	0.438377	0.740203	1.39629
0.800149	0.239369	1.25975	0.165377
0.565776	0.227075	2.04123	0.163795
1.11358	0.236822	1.85559	0.182547
1.24749	1.01596	1.69104	1.65746
0.805341	0.673142	1.47468	1.13037
0.645125	0.464386	0.502456	0.809411
1.36387	0.403111	0.897974	0.715201
2.68356	0.650072	1.25478	1.0949
1.04794	1.5787	1.76582	2.52267
0.799414	0.313476	1.87946	0.577387
0.559017	0.543245	1.54246	1.01139
1.55117	0.438867	1.2703	1.37678
1.026	1.33737	0.814231	1.11049
1.64036	1.6148	0.930055	1.72373
0.600356	1.88233	0.418713	2.97196
1.34055	3.17669	1.51957	4.67769
0.749552	0.639492	0.444318	2.99056
1.38914	0.597907	1.13851	2.79566
0.784671	0.285949	1.21148	0.292421
0.657076	1.84628	0.37044	2.40549
0.916184	0.363388	1.30328	1.32
0.750825	0.348106	0.222912	1.61799
0.781879	3.0371	0.405007	0.610824
1.85519	0.580225	0.924331	1.89166
1.95193	1.05847	0.958597	1.24153
2.12297	2.65446	1.56468	1.47114
0.764638	5.31539	0.294605	0.563907
1.08007	0.59345	1.41413	1.95214
1.06631	10.3034	1.25893	2.06005
2.57741	2.24998	1.22345	2.97286
1.05054	0.873718	1.3691	1.11441
1.10451	3.22562	1.44471	2.3103
1.99871	5.02003	1.00898	3.12958
0.922601	0.35271	0.591093	0.421801
1.09095	4.9998	0.709553	2.28409
0.87313	0.293786	0.650135	0.538377
1.10677	0.982798	0.823268	0.245655
0.758123	2.0688	0.530244	2.82767
1.20605	2.51486	1.52446	1.66529
0.861081	0.273998	0.544101	0.629651
0.727706	0.661631	0.537624	0.680032
0.749895	1.6914	0.410504	1.57552
0.79721	0.283647	0.368558	0.229614
0.644684	0.257541	0.334895	0.347547
0.603883	0.266651	0.308462	0.347773
0.647966	0.311517	0.226451	2.86464
1.2855	1.81087	0.959576	0.671221
1.23608	1.59804	1.23453	2.47184
0.652619	1.42318	0.295057	2.20299
0.788295	0.800002	0.360575	1.24484
1.16701	0.312399	1.0205	0.495151
1.05779	1.3119	0.961006	2.03189
0.91496	0.350947	1.2349	0.469094
1.24533	1.27389	1.53485	1.28061
0.919858	0.704489	0.69901	2.25811
1.00704	0.416581	0.994067	0.64042
1.09042	0.445333	0.766972	1.12939
0.986381	0.360155	5.82274	0.648478
0.347687	0.320775	0.594087	0.403802
0.377377	0.556813	0.484818	0.909646
1.06882	0.607851	0.661395	0.535139
0.431603	0.466051	0.610452	0.375335
1.21727	0.759495	0.81853	1.0324
0.177647	0.667656	0.543882	0.578441
1.72273	0.592128	1.049	0.850078
0.6463	0.397674	0.736702	0.252508
0.85609	0.931907	0.824806	1.04919
1.58557	1.57483	0.491217	5.55465
1.52619	0.6199	0.737933	0.286623
0.646791	0.732213	0.643922	1.20403
0.801864	0.857603	0.438059	4.10452
1.17482	0.517677	0.744946	0.750822
1.18022	0.801863	0.562217	0.504112
1.49577	0.80828	1.22829	0.471579
0.256655	0.907074	0.611437	2.08603
0.255429	0.843154	0.683913	1.66823
1.78972	0.928821	2.23705	1.41278
0.443135	3.89007	0.823452	5.01848
1.46706	4.11655	1.02353	2.72741
1.457	2.86345	1.27849	1.24478
0.32634	3.34094	0.401636	5.81105
0.206109	1.73083	0.48531	1.20958
1.22733	1.96025	0.790598	0.947979
0.910317	0.795975	0.892853	0.505983
1.23199	1.64863	0.670378	3.41059
0.131027	4.54496	0.514104	5.50884
0.610477	9.90649	1.0773	4.95683
0.391117	0.7761	0.941704	0.61882
0.303275	1.27788	0.588549	1.25597
0.280701	1.5652	0.632971	0.649582
0.689485	1.42657	0.594579	1.93029
0.502024	1.48644	0.585473	1.64469
1.42093	1.49331	0.708523	0.757621
1.97301	1.40179	0.903558	0.414556
0.340571	1.10318	0.61882	3.28446
0.291007	1.72347	0.652659	2.31458
1.70752	1.0941	1.00569	0.722797
0.220586	1.33799	0.610083	2.99566
1.351	1.30855	0.790967	0.568246
1.3218	2.2915	2.22007	1.50601
1.63096	0.385474	3.02753	0.504014
1.37382	0.345724	0.691543	0.448641
0.568028	3.47932	0.738425	0.744085
2.03999	0.909335	0.859752	0.625588
1.71095	2.64802	0.649952	1.22816
1.13875	1.23469	5.27984	1.55782
0.365599	0.239234	0.64503	0.417017
0.526561	1.58214	0.633094	0.534284
1.4408	1.05901	0.68416	0.591995
0.790822	4.23261	0.763281	0.723782
1.26389	4.40387	0.95204	2.62737
0.294687	1.31517	0.653274	3.10111
1.53699	5.16108	1.14769	2.50014
0.807998	2.24144	0.909957	1.04187
0.676481	1.27003	0.916232	0.583381
1.67071	1.29506	0.646629	1.05762
1.60765	0.930437	0.778416	0.811147
0.838424	2.16022	0.833296	0.582151
1.00429	6.26696	0.613652	5.21266
1.37553	4.27187	0.790967	3.93736
1.32008	1.88664	0.63617	2.18033
1.66188	2.68605	1.42148	1.47426
0.845294	0.983437	1.02427	1.52102
0.378849	2.54422	0.634078	4.71935
0.353331	4.7545	0.77817	5.53419
1.66163	0.299104	1.19445	0.461685
1.5387	1.75929	1.32771	1.95367
0.427186	1.5787	0.464023	1.49703
0.289044	0.332229	0.594825	0.46353
1.31689	1.62532	0.792813	0.600608
0.999876	1.19298	0.907742	0.866643
1.19666	0.273095	0.708647	0.414802
0.212244	0.258128	0.634816	0.496016
1.83536	0.290516	0.629771	0.489494
0.86934	3.2423	1.05147	2.81342
0.679671	1.49994	1.18657	1.27431
0.208563	1.2688	0.622634	3.65619
1.07128	1.12575	0.628295	2.72692
4.30229	0.765795	4.47928	1.78103
1.11618	1.03472	1.07546	0.882024
1.84444	2.54791	1.08112	1.89904
0.907863	2.86075	1.07546	1.99969
0.338608	1.74555	0.680099	4.52161
0.808734	3.68126	3.25763	1.50958
1.73525	1.1255	1.19273	0.944411
1.29088	0.373696	0.764265	0.461315
1.09017	2.43136	0.900974	2.50863
1.19347	0.886025	0.91291	0.832558
1.10686	0.994233	6.0537	0.742485
1.4489	0.695865	1.00803	0.464392
0.350877	0.929456	0.734118	2.47343
1.32671	1.298	0.79429	0.652166
1.08134	2.75794	0.778785	3.97871
0.813642	2.67795	0.878948	4.91094
1.23322	1.32646	0.909342	1.65786
0.239725	1.48178	0.642445	3.23782
0.634768	1.31763	0.808686	3.45882
2.00932	2.22721	1.86397	3.86452
0.508403	1.24451	0.707539	1.04999
0.653171	3.09876	0.860368	1.02058
1.28892	2.36658	0.911064	0.800565
0.234572	0.575634	0.655735	0.398929
0.647773	0.748374	0.859137	0.490355
1.75291	2.74199	1.15704	3.2094
0.90909	1.27027	0.908234	0.743962
1.11814	1.19347	0.633709	0.547574
1.69304	1.57036	0.63014	3.99827
1.54435	0.327812	0.853231	0.330759
0.688995	1.38928	0.748269	3.36432
0.820512	3.17948	0.569723	2.23496
1.29972	2.34646	0.883132	5.12123
1.20574	3.58385	0.694619	1.23395
1.29702	2.04858	1.12222	3.44922
0.315544	1.8702	0.730303	1.67164
0.378604	1.51024	0.843633	6.63426
1.62827	2.33738	1.46738	1.38456
0.42964	1.45749	0.58978	2.12889
0.275549	1.35223	0.588549	2.09333
1.31812	1.70727	0.959669	1.13895
1.23666	1.76322	1.15544	1.43218
1.02932	6.26622	1.04322	1.09306
1.3245	3.23101	0.822345	0.680837
0.996932	1.39958	0.739655	0.515212
1.48865	0.377622	0.875011	2.18636
0.796711	2.34916	0.719229	3.78146
0.664703	1.60373	0.94355	0.938504
1.02466	0.37615	0.776201	7.54483
0.480186	1.576	0.53047	3.76054
1.10833	3.96049	0.572799	0.683544
1.38337	2.54247	2.83849	0.943352
0.650845	0.718452	0.623641	0.322024
0.662857	3.99979	0.744995	1.31639
0.480112	0.550979	0.561059	1.82399
1.54106	0.857612	1.16647	1.3051
0.601255	0.442019	1.2066	0.384606
1.40173	1.42987	1.32306	0.711799
0.763237	0.965372	0.516163	0.527047
1.15738	1.12941	0.845806	0.534122
0.707127	0.997116	0.856554	1.00008
0.868938	2.72933	1.11912	2.5468
0.781083	1.92302	1.14552	0.521197
0.943065	0.585126	0.97233	2.697
0.790692	0.630254	0.681461	0.453718
0.591646	1.27715	0.821045	0.921448
0.735096	1.4436	1.17504	0.796285
0.649644	0.462953	0.788666	0.640102
0.851435	0.884038	0.765674	0.862948
0.414221	1.42095	0.718466	2.60707
2.5368	0.620988	0.913285	2.99059
1.36535	0.878032	0.961446	1.42183
1.05082	0.593705	0.98403	0.545005
0.240742	0.874772	0.619967	0.553576
0.750196	0.531075	0.860363	0.802679
0.592333	0.542743	0.827712	1.2534
1.03504	0.523353	1.00811	0.68976
0.522838	0.536737	0.621056	1.38564
0.649301	0.771989	1.17069	1.47217
0.877689	0.782456	0.910837	0.783904
0.591646	1.06678	1.09477	1.4085
0.514773	1.25982	0.701596	2.21186
0.343525	0.851264	0.662822	6.52088
1.26291	1.32709	0.673298	2.5664
2.34085	0.870139	0.897232	2.41797
0.88112	1.84134	0.799006	0.381749
0.638834	1.89986	0.699011	0.355764
2.07368	1.94979	1.02729	3.34186
1.17471	1.13816	0.679284	0.975459
1.40121	1.16064	1.19885	4.729
0.204022	0.642609	0.619559	0.450044
2.01139	1.8851	1.13314	0.412767
1.13233	0.197158	1.40088	0.543509
0.561961	0.976182	0.765674	3.16133
0.307834	5.96245	0.669897	0.44814
1.77854	0.918871	0.937366	1.04185
0.413535	1.21487	0.708126	0.678876
2.80414	0.317444	1.98452	2.99903
0.770444	1.353	0.918183	0.619831
0.5726	1.12152	1.41271	1.08811
0.659425	1.04173	0.675747	0.673434
0.639177	1.35351	0.630851	3.15915
2.14369	2.52548	0.77683	2.00234
1.92886	3.21201	0.668128	2.54667
0.996944	1.30907	0.99437	1.03791
4.67723	2.43402	0.896143	1.92983
1.91684	2.24218	0.885668	3.41873
4.4521	0.755001	0.81261	1.20633
1.29174	0.674525	0.82295	0.462833
1.21057	0.513915	1.28116	0.367056
1.46058	0.58238	2.4411	0.371137
1.33361	0.886097	0.861996	0.442426
1.13902	0.718795	0.766354	1.16715
1.04499	1.20371	0.760368	1.28701
0.886097	0.360685	0.929339	0.471948
1.64487	2.83932	4.19624	0.525687
0.599883	0.868594	0.707174	1.44387
0.895534	0.342496	1.09477	0.442154
0.249665	1.2255	0.581194	1.25027
0.334603	0.173993	0.59167	0.477934
1.49919	1.71934	4.31134	0.390048
0.678643	0.643982	0.682957	0.734791
0.260475	2.11469	0.533305	9.82316
0.268025	0.806307	0.722275	1.16361
0.187206	0.411476	0.558066	5.36516
0.434469	0.411476	1.92357	5.36516
0.394316	4.17087	0.722955	0.93206
0.424688	1.56302	0.626226	1.48618
0.846459	3.00628	0.905667	1.15858
0.865849	0.540684	0.914782	0.95097
0.705754	1.09372	1.08675	1.69229
1.05546	1.70133	1.51203	8.23848
0.638662	0.978927	0.978588	2.64775
1.01633	1.5112	0.814379	0.785265
1.03281	0.379731	0.941583	1.15382
1.51498	1.21675	1.03015	2.14846
0.460036	1.15841	0.652075	2.04125
1.5716	0.872713	1.04607	2.79876
0.540512	3.36319	1.57747	0.577793
0.259103	2.97436	0.463241	5.15701
0.899652	0.39689	0.797237	0.458887
0.24263	0.805964	0.471676	0.775469
0.358111	1.39589	0.635749	1.21599
0.781083	1.30787	0.732206	0.756831
0.836678	1.16528	1.00934	0.933965
0.561275	1.65242	1.31313	0.718466
0.784595	0.860015	0.931661	0.876008
	2.38838		4.5365
	1.45029		1.0058
	0.747108		0.664999
	0.487834		0.419978
	0.416452		1.48332
	1.18175		2.62517
	0.765983		0.812474
