# Supplementary material for: Loss of the lysosomal protein CLN3 triggers c-Abl-dependent YAP1 pro-apoptotic signaling
Source: EMBO Rep. 2025 Nov 6;26(24):6096–120. doi: 10.1038/s44319-025-00613-3 (PMC12714701; doi:10.1038/s44319-025-00613-3)
Supplement: Supplementary file 6 — Source data Fig. 4 [file 44319_2025_613_MOESM6_ESM.zip › Figure 4/E/Figure 4E.xlsx]

## Sheet: Folha1
siCt						siPLA2G15 1						siPLA2G15 2
1	1	1	1			1.26272	1.22525	1.15329	1.06133			1.26318	1.33843	1.24966	1.43422
