# Supplementary material for: Loss of the lysosomal protein CLN3 triggers c-Abl-dependent YAP1 pro-apoptotic signaling
Source: EMBO Rep. 2025 Nov 6;26(24):6096–120. doi: 10.1038/s44319-025-00613-3 (PMC12714701; doi:10.1038/s44319-025-00613-3)
Supplement: Supplementary file 6 — Source data Fig. 4 [file 44319_2025_613_MOESM6_ESM.zip › Figure 4/F/Figure 4F.xlsx]

## Sheet: Folha1
siCt	siPLA2G15 1	siPLA2G15 2
0.516325	1.40693	2.29708
0.655937	1.80176	2.26323
0.579738	1.99038	4.4564
1.40844	2.22823	2.02029
1.35399	1.79805	2.16696
0.779637	1.74564	1.88392
1.3945	1.61684	1.99396
0.596979	1.67482	2.34024
0.768818	1.74483	2.24744
0.564984	1.63889	2.02208
0.782762	1.6585	2.16204
0.587433	1.63206	2.15099
0.536402	1.56165	1.80176
0.639332	1.05794	2.19843
0.748799	1.56257	1.80766
0.71501	1.69102	1.93772
0.536402	0.999556	2.43849
0.629554	1.6051	1.83844
0.855489	1.49847	2.56444
0.642745	1.53382	2.24287
0.551734	1.4755	2.25959
0.666583	1.56419	1.74928
0.703843	1.51501	1.9611
0.633777	1.51033	1.91545
0.674451	1.30892	2.60899
0.546064	1.67991	2.06987
0.526798	1.5749	1.65601
0.636786	1.36244	1.6592
0.554396	1.62622	1.90665
0.447879	1.59862	2.21064
0.721085	1.71995	1.76131
0.959287	1.48406	2.27984
0.438159	1.55864	1.69032
0.447821	1.37315	1.81587
0.880195	1.54724	2.19265
0.693371	1.75188	1.70247
0.653565	1.34329	3.34159
0.856531	1.64473	2.71863
0.451582	1.51472	1.70247
0.407205	1.82808	2.22817
0.716804	1.73944	2.60194
1.14293	1.45172	1.89219
0.364274	1.63073	1.97024
0.560355	1.32564	1.72978
0.453202	1.4943	1.77977
0.778943	1.3264	1.62072
0.365952	1.43488	1.64219
0.945401	1.33166	2.29454
0.762685	1.18673	1.50992
0.299589	1.32541	1.81275
0.374689	1.4582	1.42007
0.399221	1.28428	1.83144
1.45154	1.83537	1.75437
0.957898	3.07058	1.49285
0.785192	2.72645	1.31436
1.15751	1.51143	3.01527
1.50917	1.61216	1.5974
1.27704	2.39729	2.00391
1.16306	1.48655	1.63756
0.997878	0.344545	1.60967
1.16457	0.314921	2.2313
0.873657	0.276504	1.60736
0.754816	0.543403	0.922778
0.570885	0.294208	1.95618
1.13853	0.305722	1.79157
1.30476	0.328981	1.94681
1.08547	0.330775	1.8632
0.972189	1.83698	1.52282
1.04156	1.54761	1.61731
1.92406	2.06181	5.39318
1.86563	2.09476	3.13273
2.15592	1.19988	2.80604
1.0848	1.78116	4.27432
1.81829	1.50449	4.38941
1.55679	1.75016	4.04624
1.73297	2.14217	3.64335
1.25791	1.69825	3.91936
1.74332	1.65924	3.94092
1.82096	1.08252	5.25615
1.08271	1.59593	3.56024
2.83086	2.37104	3.09157
1.31991	2.01491	2.78396
1.92328	1.86108	5.18568
1.15937	1.81242	3.11241
1.41898	1.31457	4.56128
1.56474	1.71545	3.49381
1.17331	1.98717	5.81887
1.66172	1.64491	3.04285
2.00065	1.73323	4.86765
1.83424	1.00742	3.94125
1.4012	1.60349	5.82597
1.04754	1.62114	3.72541
1.88674	2.22925	5.42086
1.01394	0.938647	5.20313
1.68588	1.37756	4.88992
1.70392	1.42705	3.15996
1.91077	1.63514	2.56506
1.50391	0.925556	3.67318
1.34616	1.12772	4.11801
2.0564	2.02833	7.6548
1.0213	0.936823	5.07502
1.47186	2.13371	6.7609
1.83392	1.0835	6.6337
1.41644	0.712257	4.25368
1.43389	1.79139	0.433632
1.10759	1.19291	2.8076
1.9477	1.3631	4.525
1.60889	1.41051	7.24748
1.36687	1.44607	4.71896
2.22808	1.1059	5.36303
1.47408	1.56923	4.63722
2.16673	1.25329	2.79829
1.30767	1.09834	3.45258
1.25342	0.900872	4.31529
1.48853	1.23876	7.90002
1.63071	1.09072	2.57796
1.2159	0.751465	2.44711
1.15872	1.29041	5.05881
0.216491	1.38882	3.40217
1.38016	1.13586	3.15579
1.14166	0.925491	3.06317
1.49244	1.24912	4.07411
1.01224	1.06832	3.77667
1.44776	1.09333	3.55816
2.07517	1.05862	3.53959
2.17812	0.971733	3.72928
1.60546	1.00664	3.04017
2.54825	1.25042	3.23073
1.66053	1.23264	2.96148
1.96536	0.844469	1.76827
1.71179	0.936237	3.75735
2.06287	1.11078	2.42571
1.78438	0.928161	2.02315
0.924184	1.24078	1.73562
0.663645	0.942034	2.4638
0.670719	1.45473	2.67308
0.96086	1.20757	1.98713
1.70635	0.93793	7.99378
1.25307	1.34258	7.03651
0.851268	1.04207	1.61014
1.85076	1.05679	1.48934
1.15893	1.18086	1.20507
1.36495	1.38491	1.39955
0.604115	1.00326	1.18157
0.790976	2.16647	1.95208
0.650694	1.08187	1.3101
0.641988	1.0663	2.27389
1.08079	1.43011	1.66064
0.671263	1.04696	0.979034
0.92179	1.28963	1.4186
1.1721	1.26306	0.958683
1.15817	1.07294	1.19615
0.539252	1.18334	1.66466
1.10626	1.78013	2.46141
0.802403	1.67388	1.44102
0.864219	2.4514	3.11471
0.69858	2.45967	1.41011
0.734167	1.48281	0.568528
0.999494	1.70602	1.90659
0.907642	1.95513	1.8599
1.00298	1.97896	2.9494
0.769972	1.99627	0.971852
0.933543	1.31227	1.65247
0.842562	1.5246	1.0094
0.850724	2.59603	2.02728
1.04553	1.86992	1.36832
1.39749	1.75412	0.372743
1.00385	1.39335	0.555686
1.2596	1.33284	0.897085
1.47519	2.30339	1.23609
1.34362	1.71516	2.53432
0.948888	1.18995	0.722304
0.638941	2.05079	2.04633
1.16415	2.18063	1.50849
2.5784	1.94392	1.57716
0.705545	1.30683	3.22485
0.9515	1.51198	3.07075
1.06664	1.65356	3.94324
1.05075	1.86437	1.65073
0.940617	1.06044	1.31488
0.679534	2.08464	3.54274
1.18472	1.57085	1.72267
1.16045	1.28604	3.28264
1.14457	1.29551	2.48513
1.20344	1.80777	1.37017
1.10094	1.07959	3.77335
1.76621	1.51415	2.35007
0.995581	1.64692	1.40369
1.07152	1.42056	2.03534
0.634302	1.53102	2.02707
1.13412	0.892623	3.69086
0.983047	1.86404	2.10336
0.830204	1.14663	2.83404
0.425424	1.91203	1.7859
0.914109	1.63789	2.40895
0.68525	1.16698	3.17283
0.763036	1.14359	1.69753
0.750649	1.36146	2.21273
0.952007	1.28604	2.13514
0.797247	1.16905	1.67663
0.685029	1.70341	1.93576
0.839494	1.43068	2.43083
0.508445	1.0439	2.68233
1.39291	1.07774	3.24716
0.435894	1.38508	1.74171
0.621621	1.57706	1.51524
0.642192	0.987414	2.67254
0.871788	1.82606	1.71309
0.664679	1.12476	3.57866
0.778814	2.33157	2.3418
0.69137	1.41479	3.31703
0.603336	2.18454	2.49939
0.636588	1.84859	2.12806
0.806094	2.34311	1.74629
0.694688	3.26925	1.74291
0.822684	3.0545	3.24357
1.54082	5.33012	3.45807
0.74335	2.62952	1.52852
0.736198	2.95629	2.04198
0.694024	5.91576	3.15346
0.605621	2.25866	2.10096
0.715996	3.08163	3.19383
0.627593	2.36483	1.88221
0.735977	3.73046	1.74063
1.32235	6.24002	2.52355
0.894792	4.06962	2.96986
1.20144	4.26058	1.74443
1.1263	1.83979	2.45579
0.812509	2.25667	2.26132
1.42971	3.78443	1.76826
1.16833	5.11623	2.63567
1.1696	2.81156	2.94191
1.30661	2.23381	3.15674
1.32385	3.82358	2.54928
1.6401	1.95828	3.95905
1.17718	2.57577	2.19583
1.18609	1.85447	2.18431
1.40948	1.71902	2.64174
0.822915	2.4797	1.34913
1.20941	2.66226	4.2653
1.27409	1.68209	2.6028
1.85788	3.94399	2.18848
1.18273	2.14489	2.83493
1.37199	1.5796	3.06931
1.06916	2.77234	2.30501
1.04972	1.91787	2.31166
1.12395	2.67494	2.76133
0.889452	1.4971	2.42784
1.35914	2.69588	2.07531
1.04833	2.97517	2.46614
0.863821	1.55151	2.13658
0.698752	1.32265	2.34603
1.29145	1.84437	2.26734
0.60317	3.99434	2.11338
1.19975	2.70959	2.57995
0.983703	1.54502	2.71534
1.14299	1.92901	2.27099
1.09329	1.99101	2.50062
1.16312	3.5959	2.37993
1.18325	2.48191	2.34146
1.15797	5.11689	2.58053
1.56495	2.42713	2.22869
1.30667	0.135074	2.53927
1.25911	4.01211	2.19826
0.925266	5.89474	2.20115
1.09224	1.26381	2.61495
1.0573	1.18219	1.9331
1.31089	1.78221	1.80436
0.60722	3.20993	1.74228
1.2208	1.47313	1.40717
0.726234	2.47144	2.11581
1.40069	2.26537	1.74072
1.36823	0.997878	2.31953
1.03959	0.915025	1.85933
1.38651	0.813889	1.86668
0.940656	1.57472	1.76832
1.50032	0.754411	1.49233
0.924861	0.796358	2.10696
1.17163	0.859713	1.67563
1.37367	0.710555	1.6552
1.3452	0.491041	1.45658
1.09896	0.736765	1.47307
1.32524	0.634819	3.86226
0.815336	0.717382	1.62199
1.21716	0.682783	2.04673
1.22902	0.773794	1.49696
0.962469	0.801161	3.35455
1.02357	0.792019	4.48515
1.32912	0.753312	4.81933
0.786002	0.663401	5.5605
1.09803	0.792598	6.75927
1.22439	0.64506	8.15819
0.9546	0.647952	5.98814
0.994464	0.577076	3.38608
1.09682	0.897321	4.79366
1.3586	0.940714	4.87716
0.559398	0.963452	4.43753
1.17396	0.909818	4.76357
0.612478	1.60138	4.25459
1.35684	0.90328	4.14133
1.0736	0.96594	3.46059
1.04357	0.865094	3.16341
0.917089	0.543692	3.77126
0.958316	1.0481	4.51999
0.921387	0.796532	3.68542
0.835612	0.863937	4.20867
1.07776	0.934176	4.16223
0.845772	1.56718	4.96743
0.883677	0.440994	4.14465
0.901262	0.851208	4.31587
1.25029	1.0783	3.79588
1.1595	0.692098	4.43187
1.0693	1.00251	5.1425
0.9731	1.11764	3.48013
0.873257	1.12239	6.0902
0.852025	0.894717	4.42471
0.836654	0.796821	3.16523
1.02247	1.05863	3.41891
1.24436	0.134809	3.71036
1.32447	1.26877	4.48625
1.07666	1.32206	3.58395
1.11026	1.48209	3.54663
2.07815	0.903164	3.11176
1.418	1.20096	4.08955
1.23538	1.40867	3.82538
1.88758	1.35984	4.20183
1.03686	2.03394	3.75413
1.27133	2.08584	3.54962
1.2529	2.54233	5.29516
0.607007	2.31737	2.40908
1.06422	2.29087	3.6253
1.50768	2.37593	3.85541
0.928291	2.49954	5.43421
0.915591	1.90732	3.49654
1.62537	1.70646	3.0437
1.34616	1.55471	3.3683
3.3274	1.64433	2.59802
1.94184	1.94822	3.21955
0.773218	1.62212	4.3429
1.04566	1.4193	3.87443
0.82721	2.06604	5.0872
0.998761	1.2415	4.49622
0.547349	2.11339	4.52038
0.731991	1.83952	3.82154
0.586426	1.89149	3.24137
0.703529	1.83463	2.49765
0.891102	1.29706	4.06135
0.848573	2.20835	3.65748
0.723003	1.53315	3.67044
0.607203	1.61547	3.54135
0.865311	2.25941	3.32493
0.891363	1.75231	4.30539
0.534909	1.96365	4.30369
0.737758	1.67617	2.94744
1.49043	1.61534	2.15071
0.704239	1.89742	1.56839
0.833637	2.07822	1.83168
0.887291	1.50619	2.35303
1.39705	1.65012	1.12999
0.768122	1.66009	1.55283
1.31575	1.70092	0.994918
1.82236	1.91917	1.97981
1.74465	1.36792	1.61757
0.821557	1.92809	1.41658
1.8241	1.79836	1.62915
0.71621	1.9305	1.18345
1.3212	1.41162	1.14076
2.50156	1.32376	1.31535
2.11043	1.52677	1.70583
3.85541	1.50006	1.28748
1.45342	1.33118	2.6276
1.07753	2.62335	1.57923
0.768448	1.25374	1.07506
0.530437	1.39625	3.15758
1.46409	1.49824	2.46178
0.594212	1.22867	0.955693
0.93017	1.53641	1.76311
0.441523	1.271	1.03164
0.633173	1.54572	0.877244
0.71251	1.16621	0.913003
0.575057	1.48241	0.821283
0.549374	1.36244	1.48124
0.460677	2.04109	0.947657
0.499638	1.41383	1.46554
0.789344	1.67689	0.975158
0.657877	1.62708	1.03731
0.545673	1.25986	0.960043
0.833855	1.06777	1.42056
0.430749	0.756957	1.30016
0.449468	1.15062	1.24236
0.597912	1.31766	1.06725
0.652762	0.839463	0.921851
0.52456	0.619023	0.861539
0.75528	0.814179	0.933058
0.538164	0.789647	1.57422
0.682473	1.81273	1.1022
0.512371	1.71027	1.11119
0.608033	1.7709	0.731774
0.649933	1.70431	1.03842
1.27146	1.59409	1.45013
0.714251	0.770206	0.947435
0.365125	0.7963	0.81649
0.751362	1.51135	0.449682
0.667345	1.64755	0.611741
0.859757	1.47756	0.824674
0.466772	1.62157	0.839642
0.487123	0.774893	0.705895
0.813395	0.317236	1.17393
0.633717	0.778017	1.03938
1.33045	0.898941	0.851586
1.32555	0.541899	1.31882
1.33045	0.826445	0.827181
1.91475	1.19766	1.05007
1.29584	0.753023	0.375656
1.07459	1.18216	0.801744
1.73236	0.499836	0.710982
1.11901	0.493761	0.922883
1.91869	0.685907	0.399914
1.24737	0.481668	0.427415
1.00458	0.640315	0.753524
0.569641	0.544097	0.516408
0.227016	0.55752	1.39365
2.23536	0.527897	0.733986
3.29626	0.573721	0.777487
0.594857	0.611618	1.1454
0.991084	1.10364	1.28239
2.60076	1.22266	0.561457
2.25416	0.76309	1.16973
0.680236	0.681337	0.530269
1.40353	0.532236	0.781026
0.648827	0.756321	1.35575
2.79556	0.818749	0.667555
0.623095	0.597674	0.665638
1.89141	0.671674	0.978771
0.871567	0.558041	1.30776
0.497385	0.647605	0.958495
0.673969	0.690362	0.769376
0.966532	1.36244	1.04837
2.21575	0.917745	1.11738
0.561604	0.667856	0.692844
0.689969	1.25627	0.797173
0.733912	1.1464	1.18979
0.57753	0.519999	0.722263
0.804546	0.659611	1.27708
1.50071	0.583412	0.837282
1.07587	1.66692	1.34646
0.734649	1.204	0.975379
1.5229	1.21291	0.838536
0.547227	1.4363	0.810149
0.714005	2.00689	0.775938
0.629952	1.23622	1.64116
0.876875	1.30091	1.10736
0.449239	1.8847	1.09165
0.925464	1.20955	1.03613
0.602746	1.39881	0.770482
0.850259	1.09598	0.860065
1.10463	1.07654	0.885649
0.556664	1.15077	1.32921
0.391361	0.916269	1.45691
0.605031	1.38596	1.52909
1.10345	1.07515	1.22805
0.882258	0.890638	0.749617
1.00494	0.725569	1.10382
0.814794	1.31827	0.83566
1.2818	0.629987	1.17725
0.993369	1.22656	1.10345
1.15322	1.01052	1.26824
1.31719	1.1698	1.2501
0.678909	1.1201	1.47416
0.915952	1.18994	1.40714
1.81686	1.21007	1.36512
0.758759	1.18479	0.7651
1.24899	1.59176	0.743497
1.86951	1.33348	1.27863
1.32707	1.28592	1.36092
1.52283	0.952083	0.769966
2.73341	1.11906	0.786334
1.34705	1.08411	0.779551
0.605485	1.33771	0.843697
1.78371	1.7912	0.832785
1.23475	1.24762	1.29788
1.28572	1.91021	0.85424
1.42371	1.4275	0.94773
1.14518	1.39505	1.8729
1.20999	1.06641	0.610782
1.64346	1.41333	0.659002
1.21849	0.456876	1.60164
1.28022	0.782617	0.88587
1.16017	0.369626	0.957241
1.22069	0.949075	1.16759
1.06002	0.766359	0.703535
1.30482	0.303263	0.716807
1.15398	0.378363	1.12807
1.16208	0.402895	0.865816
1.0566	0.744691	0.998014
1.14281	0.732252	0.671463
1.22682	0.617866	0.925906
1.01061	0.460897	1.11311
1.07182	0.562091	0.604737
1.09259	0.61642	1.17393
1.1052	1.02496	0.721157
0.950087	0.834429	1.18064
0.62695	0.824535	0.734133
0.913694	1.08177	1.07034
1.17047	1.37124	1.15654
0.605832	2.01582	1.08642
1.18997	2.85821	0.783754
1.04937	2.17279	1.53389
0.877996	2.38153	1.31144
1.13425	1.70249	1.54679
1.20767	1.79399	0.775496
1.09086	2.11691	1.14304
1.31876	1.85046	0.975379
1.4181	2.23486	1.17113
1.40508	1.69799	0.972725
0.731268	1.80357	0.889041
0.958882	1.79998	1.92208
0.641588	1.73349	0.975822
1.40682	2.50325	1.70981
1.11371	1.52651	1.36512
1.19726	1.73173	0.744603
0.846926	2.23518	0.955103
0.994522	1.55888	0.980467
0.995564	1.82578	1.18876
1.16463	2.14732	1.35708
1.01402	1.51068	2.24413
0.923067	2.11189	1.23049
0.941119	1.24964	1.61956
0.941119	2.641	2.68438
1.10821	1.9391	1.26765
1.15404	1.10616	1.32597
1.08681	2.03862	1.04299
1.15849	2.12511	1.41039
0.934234	2.09619	1.24568
0.981851	2.0142	1.0727
1.0621	1.28032	1.15071
1.4435	2.18125	0.592424
1.03855	1.68041	0.711498
1.08571	1.93956	1.58756
1.18268	1.91442	0.770335
0.76423	1.59014	0.527762
0.81464	2.18002	1.02566
0.63091	1.86479	0.976706
0.81946	1.69395	0.845171
0.592223	1.15377	1.41061
0.73935	2.57828	1.65938
0.768138	1.92582	1.43118
1.11736	1.97629	1.22193
0.668099	1.37671	1.63888
0.840627	1.81737	1.17534
1.00032	1.66784	1.26425
0.633059	1.74293	1.32294
0.831118	1.62583	0.868839
0.542659	0.954799	1.77992
0.756414	2.26286	1.77742
1.00039	1.44907	1.62516
0.550866	1.45395	0.842886
0.596	1.63065	1.57296
1.07314	2.10114	0.884248
1.31946	1.16185	1.11289
0.67624	2.23518	0.639611
0.544743	0.923016	0.925685
1.33665	1.07353	0.98983
0.760648	1.59932	0.957315
0.964568	1.97232	0.800638
1.06695	0.71675	1.6335
0.594372	1.19128	1.09998
0.743323	1.91774	0.870092
0.714731	1.3743	1.05538
1.09444	1.20385	1.16553
0.612087	1.52025	1.03156
0.67878	1.09431	1.09836
0.914875	0.48274	1.0918
0.705288	1.13332	1.43
0.882896	1.94386	1.14157
0.60362	2.44595	1.28763
0.709195	2.02522	1.47726
0.818222	1.68991	1.35966
0.623485	3.00251	1.41961
0.791845	1.58086	1.36925
0.641721	3.58921	1.25423
0.747882	3.54198	1.61683
0.492184	2.49536	1.45617
0.707763	1.4297	1.15366
0.772176	1.74052	1.42086
0.8121	3.53882	1.33482
0.605965	2.20348	0.921925
0.797837	1.60818	1.63092
0.877605	3.27578	1.55225
1.59273	1.83988	1.93896
0.882176	2.41483	1.20815
0.720345	2.10913	0.993074
0.988611	2.36781	1.61425
0.142023	2.205	1.07986
0.373287	1.97537	1.29979
0.24835	2.80205	1.01055
0.375681	1.80756	1.35715
0.269136	2.09802	0.915584
0.354133	3.7025	1.56788
0.657768	2.65621	0.795182
0.426287	2.87605	1.56058
0.679425	1.81986	2.36719
0.322246	1.85784	0.972061
0.66136	3.53523	1.23506
0.386782	4.09701	1.38967
0.856709	1.99235	1.66196
0.473519	2.99435	1.35782
0.397338	2.49993	1.42543
0.558624	1.05217	1.65421
1.11311	2.11837	1.39262
0.607598	2.06255	1.43723
0.654939	3.34358	1.39903
0.442067	1.28735	1.31977
0.431293	2.00563	1.35192
0.820143	2.85309	3.38629
0.539905	1.72093	1.17099
0.634805	2.05188	1.41496
0.68269	3.27872	1.75921
0.550027	1.68578	1.36984
0.618589	2.11827	1.58815
0.770516	1.85784	1.39675
1.93423	2.58765	1.6669
0.481246	1.5074	0.85859
0.73667	2.19956	1.43951
0.911124	1.62864	1.09438
0.677902	2.49112	1.11952
0.689438	1.74683	2.10957
0.482226	2.05906	0.93468
0.649824	2.20762	0.966679
0.55623	2.26584	1.02227
0.586485	2.38392	1.69587
1.08449	2.11914	1.68916
0.663536	2.13056	1.11222
1.18374	2.6992	1.06798
0.805995	2.18128	1.07484
1.74759	1.44776	1.14562
0.638614	2.26706	1.01866
0.820251	1.49149	1.13125
0.575602	0.999858	1.29389
1.34166	1.23336	1.13427
0.799574	1.66358	1.33747
1.12128	0.974642	1.31255
0.675725	1.48884	1.38075
1.89244	1.08457	1.32788
0.778678	1.70111	1.73887
0.941053	1.8659	2.15209
1.25176	3.91442	2.05685
1.23174	1.42779	2.05581
1.45266	1.47203	1.9854
0.865742	3.09063	2.35309
0.832114	1.22805	1.69611
0.620113	2.22776	2.54651
0.657659	1.42941	2.40354
0.61021	1.56544	1.67569
0.494741	2.06946	2.46388
0.961186	1.414	1.61598
1.12693	1.59553	2.40441
0.773358	2.25195	2.46446
0.490971	3.44107	2.78957
0.60046	2.79932	2.11951
0.664458	1.36888	1.60579
0.793781	1.84768	1.93911
1.87002	1.53403	1.98754
0.66549	1.61757	1.54481
0.545236	1.88027	1.90978
1.05147	1.50439	1.4387
0.553863	2.58145	2.23026
0.713268	1.29441	1.4494
0.769671	3.93654	1.16729
0.693213	2.29972	1.93882
0.59353	2.09557	2.12484
1.00797	2.76651	2.64458
0.606137	1.55062	0.345586
0.778445	3.30541	1.90127
1.55733	2.08922	1.61389
1.13773	2.10051	2.80207
1.30473	5.61081	2.14121
0.575318	2.60217	1.29562
0.748658	2.2984	1.37812
1.08642	2.31469	1.68807
0.661214	2.3927	1.39895
0.917132	4.48295	1.87975
0.472464	4.61751	1.66921
0.942495	3.258	1.86685
0.663868	2.24214	1.35475
0.607096	2.68946	1.8731
0.895972	2.34042	1.50448
1.12269	4.04994	1.38917
0.55578	3.40244	1.69617
0.420337	5.72406	1.68222
0.630321	5.4517	1.88721
1.18064	3.28189	1.73487
0.927823	3.61006	1.76149
0.611888	1.76097	1.70074
1.20077	1.63931	1.67945
0.85859	1.56357	2.61304
1.23609	1.21584	2.75752
0.988282	1.91364	2.70874
1.22606	1.77647	2.92866
1.3862	1.70711	2.52776
0.685987	1.54591	2.80484
0.976338	1.87065	2.49357
0.807053	1.44294	3.00411
1.90777	1.18835	3.5168
1.36254	1.14967	4.66712
1.59435	1.29686	3.6296
1.97561	0.910771	3.69994
1.43066	1.19962	4.84251
1.62406	1.30695	3.32799
2.63689	1.0818	3.82695
1.65333	1.39748	5.06512
1.28306	1.27413	3.43461
2.09468	1.19233	3.94678
1.15351	0.852871	4.03263
1.26683	1.31783	3.53862
3.22806	1.0835	3.21701
1.59715	0.880486	2.50644
1.29566	1.44067	2.37202
0.874	0.580174	3.84277
1.1802	1.07418	2.54103
1.11093	0.516542	3.19213
0.900619	1.16406	3.13039
1.00413	0.689917	5.11045
1.04278	1.22176	4.5278
1.23515	0.85463	2.95232
1.28462	1.10974	5.75986
1.23313	0.459684	2.38413
0.804979	0.73896	3.51836
1.13633	0.675393	4.68757
1.33542	0.919108	3.96313
1.11817	1.29536	3.79738
0.790225	0.845316	3.06389
0.995853	0.566887	5.09717
1.12094	0.813859	3.53751
0.879211	0.550345	3.80435
1.18424	0.711866	2.97499
1.11139	0.948416	2.89846
1.25367	0.784355	3.59098
1.15178	0.676696	2.99394
0.992324	0.735964	3.05171
0.92677	0.44731	2.80122
1.1295	0.826038	4.15585
1.21351	0.736094	2.79881
1.06939	0.58076	1.97766
1.14102	0.725478	2.81425
0.925382	0.654031	3.00429
1.01437	0.906343	3.92809
1.12754	0.562719	3.13221
1.3003	0.581542	3.34922
1.12065	0.584668	2.38107
0.834371	0.915851	3.46411
1.06285	1.5889	3.30057
1.1416	1.65748	2.93949
0.973925	1.80409	3.03959
0.980521	1.61117	6.71134
1.05128	3.19486	7.38654
0.972594	2.52018	5.2792
0.950492	2.62966	2.48417
1.12754	3.48757	2.79862
1.07315	3.28851	3.37052
1.02345	2.66884	2.92073
0.948004	2.73163	2.83743
0.895932	2.5648	2.94835
0.977512	3.50672	5.30076
0.986653	3.3019	2.50742
0.976413	3.07847	2.81288
1.04116	3.82135	2.67995
0.95946	3.16706	2.93578
0.88193	2.73936	2.22496
1.10549	3.67268	2.95753
1.06389	3.30408	2.56519
0.993307	2.24636	2.78318
0.619447	3.19884	2.74026
0.708479	3.28253	2.89169
0.973686	3.25706	2.89097
0.819329	3.30495	2.96242
1.12987	3.00207	3.03009
0.931743	2.28358	3.33033
0.687963	4.22739	2.95747
0.752441	2.93079	2.81868
0.837957	2.28967	2.83808
0.991792	2.71531	2.86778
0.852546	2.66612	2.85098
1.04859	1.85642	2.07405
0.815747	3.05377	2.96196
0.810407	3.03636	2.38055
0.996742	2.69822	3.23511
0.814054	2.63466	2.04767
0.802787	2.71922	2.40325
0.94783	2.52061	2.64186
0.945029	2.36422	1.71393
0.729646	2.6708	1.78492
0.951933	2.37587	1.9909
0.912986	3.22017	1.59891
0.695909	3.36306	2.28615
1.07789	2.38	2.18298
0.79432	2.10956	3.00885
0.87762	2.24886	1.92968
0.861078	1.9634	1.63767
0.758564	2.71259	1.09022
0.853001	2.90739	2.1006
0.575224	2.99609	2.0922
0.519147	2.73218	2.60199
0.823758	2.62193	1.86257
0.682297	2.17007	2.19496
0.752832	3.06073	1.94062
0.612413	1.71483	2.32699
0.597108	1.89919	2.84453
0.503907	3.016	2.63838
0.758824	3.10078	1.85557
0.488927	2.55337	1.11296
0.627588	2.04589	2.35343
0.598084	2.50418	2.22794
0.584668	2.16485	2.99242
0.690764	2.6228	2.29124
0.894033	4.71767	2.52325
0.654161	1.55257	2.6959
1.29551	2.7201	2.6315
0.984476	4.76291	2.82532
0.784011	5.18996	2.71522
0.673984	2.58469	2.22702
1.1598	2.83855	2.89406
1.15044	3.02095	2.8108
0.382864	4.13517	2.00883
0.038961	4.75391	2.23795
0.577234	3.487	2.26115
1.05641	2.94582	2.72639
0.554597	2.53161	2.12333
0.983279	2.3562	2.02798
1.04662	2.78509	2.29575
1.3804	2.69617	1.62546
0.639485	2.51568	2.57781
0.694553	2.94516	2.35291
0.513133	3.91604	3.03419
0.990461	3.52099	2.45943
0.972613	2.82645	2.42217
0.421498	3.20941	2.85188
0.760504	3.19245	2.3554
1.26384	3.23522	2.58961
0.878693	1.88293	3.1112
1.09069	3.41674	2.67802
0.731337	4.32937	2.54101
0.790758	4.96633	2.11118
1.06207	2.60408	1.67516
1.15447	5.42044	1.67279
0.479396	3.03246	4.20118
0.947147	7.11336	4.11189
1.0304	5.09388	3.95825
1.08427	5.57402	4.08922
0.993073	2.76216	3.24267
0.452297	5.93109	3.69538
0.297868	6.10908	3.44177
0.554053	4.89931	3.44496
1.08797	7.71507	3.97863
0.222884	5.0613	3.14348
1.88874	3.47285	4.68164
0.487341	4.40605	3.97186
0.58137	6.32068	3.74371
0.1479	6.10166	7.12634
2.16985	2.57209	3.90191
1.50697	9.9365	2.99426
0.895126	3.44871	2.57867
1.65421	3.09719	5.21531
1.0033	2.62008	5.74241
0.510195	3.14584	4.00638
0.959336	2.78561	3.08356
0.862369	2.83295	4.27334
0.864219	3.12941	3.30207
0.24095	3.36807	4.80382
1.22684	3.49029	3.8485
0.896324	4.21716	3.60205
0.082602	2.44095	4.05399
0.717734	2.80629	3.87755
0.966084	6.67411	2.70398
0.443373	2.42909	3.76729
1.42807	4.66695	5.05744
0.242364	1.80527	4.28292
0.449685	2.04589	3.68737
0.90786	2.50723	4.35261
0.557645	2.926	4.26318
0.815028	2.57851	3.38081
0.96924	2.1914	8.34218
0.549734	4.89931	2.41513
0.701618	1.83465	2.63879
0.376025	1.92847	3.01563
0.281945	2.77778	3.18724
0.506233	2.55489	2.97714
0.311806	2.8434	4.138
0.527467	3.76465	2.34851
0.230924	2.25115	7.84642
0.492593	2.77299	3.32486
0.706853	2.77941	2.94275
0.60282	1.60394	2.2852
0.173193	3.28188	3.28005
1.45293	4.49141	1.68086
1.01807	2.76765	2.80213
0.961665	3.28209	1.96613
0.59788	2.5501	2.81412
0.614027	2.29239	3.29901
0.30893	2.97411	1.58382
0.783901	2.86092	2.57457
0.868323	2.88933	2.47258
0.604515	2.608	2.77738
0.862277	2.95865	3.21727
0.504684	2.98629	3.17962
0.541181	1.86045	2.11332
1.04963	2.82958	1.86485
0.532038	3.06628	2.67588
0.831457	2.9395	1.95225
0.90998	2.53204	1.73927
0.791791	3.62752	2.44907
0.881742	2.36749	1.70514
0.334957	2.7546	1.82207
1.1805	1.73377	2.90864
0.748879	1.92999	2.00195
1.03665	2.52866	3.18624
1.19045	1.7539	1.90046
1.25039	2.03186	1.86592
0.90504	2.3368	1.89034
0.647426	1.86741	2.23888
0.86965	3.30238	1.94542
1.22238	2.39823	1.01581
1.60098	1.03259	2.0064
1.70243	2.13567	1.69061
0.790463	1.98394	2.14624
0.829614	5.59584	2.20179
1.11384	3.10221	2.17795
0.684292	4.38843	2.24663
0.954882	4.65622	2.15336
1.37168	3.53419	3.13527
1.00472	2.83176	1.93396
1.3503	2.84363	2.38416
1.16929	3.65924	2.57937
1.18993	1.91404	2.91026
1.08244	6.10539	2.08642
1.64669	3.69315	2.14931
1.11207	3.34743	1.89462
1.39549	4.76202	2.56849
1.55151	3.42109	2.47175
1.24899	2.92901	1.91209
1.37087	3.62164	3.77466
0.745488	2.98851	1.77919
1.11898	3.16827	1.99784
0.774951	3.93624	1.95774
0.979479	4.70164	1.9725
1.34549	4.01668	2.37704
0.899056	3.20181	2.06432
0.866482	4.88257	2.08896
1.14669	3.84548	1.12054
1.12592	4.67067	1.71156
0.753659	2.61632	2.13149
0.896626	4.8112	2.36773
1.16231	7.38454	2.13624
1.0282	4.91973	2.29535
0.966924	4.54762	2.12883
0.722705	4.74897	3.02337
0.927291	3.40052	1.97105
1.30013	6.02679	2.30292
0.454012	3.66654	1.79603
0.750882	7.93494	2.7747
0.682262	6.33491	2.3863
0.662938	5.09455	2.31351
0.995159	3.55041	2.36813
1.09022	1.0864	5.82349
0.790515	0.894543	5.67363
0.814641	1.06962	5.22723
0.92544	1.30227	5.53158
0.928795	1.12673	5.75074
0.55104	1.23174	2.80057
0.83495	1.13442	4.68939
0.699388	1.57762	4.69109
0.964957	1.44489	4.78174
0.923415	1.50576	6.05724
0.901371	0.890609	5.15429
1.0886	1.40126	4.54148
0.868565	0.981446	4.78103
1.11851	0.810996	4.26885
0.837322	1.22908	4.77015
1.16179	0.873599	4.19727
0.78982	1.11724	5.67526
1.04787	0.937416	4.22105
0.683535	1.16029	3.63592
0.844959	1.31835	5.08297
1.00066	0.940656	4.51628
1.12829	0.92382	4.9488
1.19431	1.01495	3.83092
1.00031	1.19014	4.07151
0.85196	0.924109	2.71642
1.08079	0.873657	4.89781
0.991282	1.10896	4.17265
1.10827	0.880021	4.1154
1.12464	0.83628	4.30005
1.10341	0.848778	4.33033
0.820254	1.03115	1.06363
1.15344	0.933598	4.47499
0.964308	0.837322	5.25621
0.745733	0.766504	4.38602
0.626351	1.40485	5.75654
1.20972	1.11296	3.53575
0.510029	1.08062	1.46118
1.04839	0.813831	6.25537
0.664777	1.00922	5.01471
0.606421	1.09097	4.63664
0.916763	1.23504	5.60466
1.16569	1.06048	5.77627
1.15247	1.52005	2.75491
0.624592	1.21814	2.67956
0.831899	1.16127	4.87475
0.9251	1.2046	4.4985
0.946527	1.70901	3.86218
0.622769	1.42082	4.77842
0.986256	0.95703	6.75152
0.568255	1.9331	5.62348
0.847465	1.61059	5.15344
0.630845	1.57762	7.31086
0.845642	2.13992	6.35345
1.28364	1.75238	5.98566
0.626741	2.40928	3.35052
0.85743	2.84416	3.12075
0.585319	1.66542	2.20266
0.738699	1.81888	1.88935
0.732251	2.20468	2.24686
1.13736	2.62008	2.12536
0.74417	2.64228	1.89867
0.701119	2.32472	3.44782
0.920411	1.76315	2.82654
1.15234	1.80211	1.82641
0.875732	2.10934	2.48755
0.985084	2.99359	2.37484
0.666405	2.42419	2.75717
0.886348	1.51709	2.04239
0.722091	1.66347	2.4382
0.931483	2.18966	2.17454
0.695649	1.66608	2.25791
0.468948	2.34746	1.98332
0.698797	1.17253	2.12634
1.50664	1.44341	1.24592
1.09516	1.76304	1.90706
0.926687	1.23903	1.79921
0.68367	2.50701	1.19159
0.13484	1.31325	2.05147
0.346188	1.84445	2.30044
2.12991	2.58896	2.32225
1.90104	1.24643	0.55752
0.99808	2.96007	2.2832
1.40859	2.09977	1.83769
1.5752	1.33121	2.21238
1.42056	2.04557	1.94542
1.13357	1.37507	1.99055
1.16818	2.19488	2.35841
1.55736	1.33806	2.16204
1.38878	2.0041	1.99442
0.634696	2.29424	2.27961
1.46637	2.07865	2.13172
1.33371	1.94077	1.84087
1.24861	1.31271	3.75933
1.71712	1.86088	1.53677
1.56258	2.40242	1.91296
1.76065	3.28558	3.69835
1.1438	2.35965	1.96006
1.48662	2.25158	2.02891
1.37931	1.82736	2.81954
1.33153	1.94087	2.87352
1.81931	3.44218	1.71445
1.43732	2.97334	2.79182
1.58184	1.75423	3.45951
1.8216	2.05884	1.74413
2.46043	2.32406	1.7973
1.53189	2.26486	2.03082
1.44776	2.44247	1.7991
1.67544		1.80182
1.78862		2.78049
0.426012		2.39208
0.592679		2.3193
1.18848		2.37392
0.999413		1.41764
0.653575		2.42038
0.797381		1.96926
0.835938		1.8308
0.9124		2.26566
0.471342		1.88785
0.634036		1.55725
0.773543		1.88108
0.727367		1.71931
0.528526		1.41995
0.984042		1.64456
0.611827		2.08081
1.01394		1.7693
0.48261		1.57872
1.23173		1.86396
0.695323		1.71347
0.53784		2.18744
0.686726		1.43951
0.731535		1.94982
0.914353		1.82693
0.957078		1.95184
0.598801		1.86656
0.719877		1.67933
0.723133		2.04818
0.631822		3.80926
0.62583		2.05055
0.715883		3.45418
0.251941		1.75819
0.640464		1.44882
0.764313		2.32271
1.4839		1.85609
1.10996		1.64843
1.46855		2.33984
1.03018		1.67545
1.06272		2.3403
0.503992		1.84666
0.643512		3.76511
0.697709		1.54255
0.942685		1.91875
0.931911		3.70413
0.873469		1.96584
0.087717		2.03469
0.713925		2.82532
1.0032		2.87931
0.92919		1.72024
1.04107		2.79761
0.813286		3.46529
1.07491		1.74992
1.60013		1.80309
0.988285		2.0366
0.69477		1.80488
0.606727		1.42342
1.46746		2.42616
1.17253		1.97504
1.38824		1.83659
0.933108		2.27145
1.11485		1.89364
1.66281		1.56303
1.01702		1.88687
		1.7251
		1.42574
		1.65034
		2.08659
		1.77509
		1.5845
		1.86974
		1.71925
		2.19322
		1.44529
		1.9556
		1.83271
		1.95763
		1.87234
		1.68512
		2.05396
		3.81505
		2.05633
		3.45997
		1.76398
		1.45461
		2.3285
		1.86187
		1.65422
		2.34562
		1.68124
		2.34609
