# Supplementary material for: Loss of the lysosomal protein CLN3 triggers c-Abl-dependent YAP1 pro-apoptotic signaling
Source: EMBO Rep. 2025 Nov 6;26(24):6096–120. doi: 10.1038/s44319-025-00613-3 (PMC12714701; doi:10.1038/s44319-025-00613-3)
Supplement: Supplementary file 6 — Source data Fig. 4 [file 44319_2025_613_MOESM6_ESM.zip › Figure 4/H/Figure 4H.xlsx]

## Sheet: Folha1
p-p53			H2Ax
siCt	siPLA2G15 1	siPLA2G15 2	siCt	siPLA2G15 1	siPLA2G15 2
0.307216	4.33037	0.523022	1.12471	1.86549	0.92088
1.67114	2.46958	0.638605	0.78805	1.66454	3.4426
0.383471	6.16935	0.670334	0.04405	1.77247	1.35972
0.260881	19.8999	2.19609	1.29466	6.93433	0.61607
1.67457	3.9638	0.673608	0.78771	3.87635	0.91597
0.376937	17.0989	1.09087	0.75043	12.3517	1.24366
1.08382	3.02216	1.59702	0.77907	1.31618	2.5268
0.345296	19.4646	0.939777	0.61539	8.02533	0.17299
0.1608	3.98083	0.718683	0.31091	2.5168	0.54999
0.344952	17.0863	1.22005	0.29956	10.4715	4.67185
1.80936	19.1781	0.7557	0.30498	5.59358	1.26975
1.99161	1.99331	0.830993	0.99103	9.28762	0.45527
0.235068	3.79039	1.54665	0.52373	3.70573	1.58236
0.113838	18.187	0.830489	0.68028	7.77083	0.19841
0.400891	2.74928	3.01298	0.50983	13.8177	1.97867
0.164738	1.6063	5.78446	0.87293	4.45769	0.19299
0.380032	0.480357	1.47413	1.06931	0.41647	0.45527
0.381773	0.53691	3.74753	0.42003	0.17723	1.84838
0.307391	3.1121	6.46286	1.0056	3.57069	5.32232
0.712259	1.3869	5.11212	0.54626	0.64792	2.04611
0.720889	3.45891	1.52298	0.85497	3.53968	0.42681
0.38633	8.87195	5.43217	1.38378	0.95392	1.81601
0.339544	3.67592	3.4947	3.02172	2.9065	1.67267
0.426117	1.3174	3.05	0.1491	0.49526	0.17672
0.349423	2.16876	1.42906	3.85178	0.65707	2.44462
0.337615	2.15684	1.00752	2.96818	5.49938	14.053
1.32899	5.58951	2.05935	0.04236	6.57123	1.52204
0.415628	1.91393	1.80099	0.78788	1.4724	1.11048
1.56065	2.12652	11.4284	0.51271	5.28419	0.29109
1.16188	3.45073	2.42751	0.194	2.23791	2.46173
0.331642	1.59063	0.904523	0.90919	0.49238	0.69638
0.838572	6.28791	1.28199	1.03779	8.40486	0.25212
0.206741	2.46072	4.58179	0.25805	12.258	22.0319
1.54627	13.1216	2.71483	0.3875	20.3177	2.09694
0.877075	2.98809	3.51535	1.06253	0.87259	3.56391
0.33097	1.72452	0.384019	0.12165	0.6708	9.96689
1.27823	3.59654	1.05461	0.90919	3.37906	0.92207
0.228019	11.8723	1.27066	1.05321	19.9307	8.17257
1.05379	5.8348	3.0709	1.78009	9.0477	1.38463
0.375206	2.45902	0.83754	0.92868	7.7178	2.33415
0.149261	3.29811	1.86268	0.23467	4.22099	1.76637
0.360766	4.14504	1.01683	0.91156	2.24045	1.35481
1.06901	2.19908	0.854664	0.11877	0.68537	6.06665
0.349772	2.13265	0.814373	0.21501	0.62759	8.71036
0.385308	2.12924	0.71138	2.20538	0.75145	5.43245
0.699882	5.78132	1.34545	0.52966	1.49307	0.66182
0.150239	2.92473	0.76678	1.6054	1.33431	2.27806
1.01693	0.580176	1.13997	0.93664	2.30145	2.63778
0.282525	2.83445	1.11504	0.60167	1.13607	1.47588
0.971956	8.766	1.86772	1.26552	0.1879	1.84522
0.211902	1.81003	0.960678	1.89141	0.00966	2.67231
0.383488	1.32149	1.74282	1.03119	0.91038	2.08833
1.52021	1.69113	1.34495	0.80719	0.66165	1.55117
2.93461	0.110721	1.47363	2.35922	2.41751	2.01266
0.402906	1.13923	1.50057	0.95291	0.28567	1.57814
0.615438	0.58222	1.18303	1.77891	0.70434	1.31368
0.207133	1.30548	1.53608	0.53948	0.1059	1.74221
0.397572	1.79469	1.07903	0.70248	1.07388	1.66692
0.41323	1.20566	2.16159	1.16792	2.34262	0.9582
0.435403	1.23053	7.34623	1.4297	0.45578	0.99641
1.39569	1.69181	1.75793	1.26433	0.02558	5.04383
0.780881	1.07791	1.10522	1.48104	0.33531	0.8859
1.63907	0.774363	18.3816	12.3825	10.533	1.31181
0.902103	1.35488	1.37894	2.06119	0.08878	1.91377
0.790374	1.70714	1.37416	1.00509	1.19571	1.15223
0.464345	2.04748	2.08957	0.10878	0.11962	0.54353
1.16171	1.38418	1.45096	1.13425	0.69808	1.39534
1.80015	1.49456	2.89538	3.92044	0.87683	0.60271
0.305461	1.80832	8.80827	4.667	1.67962	2.98772
1.31161	1.75041	0.54216	5.61321	0.53372	1.42756
0.261723	2.38918	0.307719	0.65478	2.2152	4.0729
1.88847	1.40223	0.605617	0.66227	0.46646	1.17246
1.40666	1.16444	1.36938	0.74955	0.00746	2.66332
0.167709	1.27141	0.540901	0.95258	2.28704	2.00255
0.086668	1.26767	1.7957	1.21179	1.30957	0.50345
0.493303	1.64309	18.789	0.28806	1.01153	1.23876
0.374185	1.43392	9.36126	0.27308	0.86328	0.39107
2.02863	1.0067	0.965714	1.58151	2.74825	1.11365
0.557119	1.33989	0.982334	0.24498	0.57354	2.13853
1.31434	1.21043	2.72037	2.0505	5.03716	1.58226
0.693281	1.4162	1.11177	2.51499	2.12405	1.35788
1.62044	1.15252	3.73846	0.15171	1.89023	3.07949
0.356693	1.07552	1.57612	1.37961	0.71722	3.90396
0.512441	0.671478	2.31117	2.76671	12.0908	1.73921
0.49834	1.01863	1.10547	6.11853	3.72335	1.11815
0.967187	0.86362	1.10094	1.7321	2.69166	0.24723
0.661269	1.25813	1.32833	2.9997	2.61643	2.20595
0.179182	0.736547	1.15533	3.08848	0.77754	0.10713
0.114525	1.19033	1.35905	0.41767	16.6727	0.93235
0.645245	9.37991	1.94276	0.15358	14.3421	1.42681
3.40928	0.629233	19.8567	6.02713	3.91888	3.87362
0.552188	0.204407	17.9247	3.12407	7.13376	1.90778
1.66353	0.153305	6.26795	3.44509	3.18268	5.37085
0.633157	3.41564	2.2744	0.69449	0.96223	1.59238
1.48118	1.73814	3.04194	0.26596	4.79012	1.61223
0.293617	0.450718	3.26102	0.97281	0.93546	1.73772
0.274228	9.52129	9.98501	1.67029	10.4416	2.16887
0.8936	0.636047	2.76368	1.26124	15.6528	2.5532
0.560542	0.428574	7.16744	3.53799	0.7179	2.72551
0.97755	1.21077	4.74169	1.28709	0.07116	3.39677
0.511409	1.18386	2.98729	1.50547	1.42868	1.99656
0.61846	0.734503	1.15709	4.33249	19.6586	29.4633
3.50091	0.849993	1.35956	2.5693	0.622	0.93497
0.562653	0.219397	17.9263	2.24791	3.86669	1.13837
0.511889	1.28163	3.06309	3.81294	1.91835	15.3843
0.323973	1.15183	2.5305	0.26408	8.16748	2.58616
0.297835	1.28845	1.16263	0.77727	6.37994	1.68939
0.325348	0.238134	1.53104	0.52293	1.6603	8.6073
0.661598	1.26596	15.8183	1.79428	18.2023	1.70288
0.737569	0.92392	0.754441	3.95603	2.57458	1.37324
0.564164	1.79095	3.76465	1.85983	1.31364	4.61868
0.542663	1.67852	0.380746	0.30978	0.88361	1.9546
0.358622	0.820695	0.697782	1.82574	1.15132	4.70745
3.27755	0.565186	0.667312	2.6843	0.97934	2.16812
0.389736	0.348855	1.32883	0.85818	1.74654	0.75967
0.562053	1.0619	0.64616	1.6598	1.04627	1.84485
1.07525	16.9287	11.4614	1.21891	0.65131	0.50008
1.50052	0.508293	0.925676	0.97056	0.14029	2.5708
0.523446	1.59574	0.929201	0.71134	0.88293	5.30118
0.556669	0.535887	0.531332	2.35541	2.82788	3.84515
1.1057	14.1511	0.39938	0.08472	1.24637	1.91302
0.5434	0.532481	4.09478	1.96026	0.42105	1.17583
0.555506	3.40576	1.00953	0.18408	0.85141	0.02809
0.704349	17.7942	3.5773	0.21336	2.57407	1.92838
0.542915	0.937548	5.37904	0.15662	0.68215	0.14197
3.35357	0.930053	1.01557	0.43248	1.24535	1.4815
0.262375	0.451059	6.23245	0.359	0.46629	0.77015
0.943393	1.89145	1.09187	0.12629	0.0737	0.85893
0.54147	0.228255	1.86344	0.13597	0.48916	1.95535
0.635025	1.36987	0.821172	0.15296	4.28063	2.47228
0.553368	1.71634	1.59979	1.38946	2.98631	2.14602
0.552336	1.52522	0.464349	0.12472	1.09896	0.64242
1.13975	1.23837	0.564823	0.07949	0.26229	2.92816
0.32019	1.73508	0.489782	0.09544	1.46782	5.66715
0.576088	1.53237	0.46309	0.27559	0.10708	10.614
0.952611	1.5443	0.307391	0.07661	5.16864	6.18296
0.54133	0.906887	0.260017	0.07713	2.46715	2.55132
1.59132	4.06975	0.300102	0.35403	0.15215	2.03402
0.342888	5.89579	0.855292	0.09831	0.53898	3.15553
0.745754	3.15571	0.900093	0.06824	0.26178	3.53836
0.570907	16.1474	0.703526	0.11975	0.09116	4.25607
0.312755	3.22623	8.75977	0.07792	0.69248	3.54211
1.29257	1.03021	1.53224	0.11139	0.73526	2.93865
0.625486	1.20668	0.340831	0.08942	7.43374	5.61471
2.58152	1.15388	0.717459	0.41783	5.51827	32.7484
0.551648	1.55213	10.1225	0.08158	1.26388	2.34343
0.360772	1.15047	1.09194	0.3271	1.37438	2.86036
0.571595	2.12107	1.05164	0.07504	7.244	1.53619
0.559032	1.05815	1.05443	0.06694	2.76371	0.63755
0.569274	0.94879	0.938034	0.09387	14.0853	1.04885
0.50006	1.71361	0.762689	0.10014	1.60564	1.56016
0.565327	1.7051	0.936748	0.50673	0.66542	9.4224
1.35401	1.44073	0.846932	0.18904	1.959	5.96682
0.289237	1.00057	0.994625	0.71382	4.67204	2.60114
0.551992	5.30096	0.445223	0.1846	1.82908	3.10946
1.32168	3.03715	2.44069	0.52556	4.02759	1.74596
0.425821	3.3826	0.396993	0.16891	4.14568	3.18625
1.26257	1.87271	4.28075	0.09335	1.93109	1.56878
0.278666	3.91065	0.856149	0.2301	1.20004	1.69614
0.679303	2.71828	0.361623	0.28867	4.11822	1.97933
0.283041	1.26324	0.824853	0.07661	1.27482	1.69501
1.50284	1.73337	0.730749	0.39012	0.87525	0.7031
0.538613	1.15933	0.63193	0.10825	6.38392	2.60002
0.539611	10.8713	0.421858	0.54831	3.80303	1.4358
0.553024	1.97685	0.393134	0.23846	0.72078	1.54143
0.579835	4.28524	18.7367	2.07112	1.51322	4.83744
0.56709	2.46178	4.19865	0.2199	5.96695	1.68415
0.540613	2.3108	0.88273	0.42542	0.98887	1.67516
0.388974	18.8647	0.395278	0.18957	3.66821	0.80162
0.94368	16.4126	7.26462	0.06197	1.00383	1.0481
0.162504	0.806149	1.11338	1.00719	4.29948	0.83196
1.07406	0.601172	9.21443	1.8439	7.21275	2.23929
0.53342	2.837	0.406424	0.09544	2.79452	2.82814
0.575378	1.76431	0.392491	0.14041	0.63775	1.8441
0.568156	1.80593	0.336758	0.43352	7.12502	1.15111
1.52931	5.50926	0.299245	1.8405	2.75166	0.88066
3.43336	3.64246	0.489596	0.10694	4.0642	3.01132
1.76901	1.25703	4.59414	0.47771	6.25468	2.61163
0.708819	2.70837	2.02826	1.76546	3.74031	1.69164
0.539611	2.04495	1.3884	0.30514	0.83507	6.52983
0.662276	3.79241	2.15088	0.33207	0.97794	2.9585
1.00739	15.0637	2.67734	0.14538	0.31922	0.8668
1.19067	12.2105	1.36225	1.57929	4.47039	0.47348
0.378558	1.62674	1.72087	0.14015	1.12285	0.86418
0.317853	16.9439	0.447367	0.99088	0.29821	1.36987
1.11232	4.6044	0.553046	0.06005	0.13538	8.90809
0.601337	0.301388	14.5796	0.06183	0.12521	6.73173
1.5018	1.05765	0.662369	0.05938	3.83908	0.45812
0.380058	0.500742	1.7751	0.10692	0.23789	1.9074
0.54236	0.287026	0.41607	2.44741	0.21247	0.93198
2.47244	0.744468	2.71743	6.22901	3.51173	1.75495
0.50969	0.490239	1.44521	0.32836	1.96529	1.51671
0.725986	0.321324	1.31659	0.14532	2.66963	0.57986
0.533753	3.25075	4.1337	0.73864	3.34687	2.08309
3.25954	4.83465	0.522178	0.09353	0.26449	2.12579
0.298387	1.85656	0.725819	0.78887	0.96273	2.06323
0.36337	0.327326	0.640718	0.22791	9.3842	1.40695
0.614929	1.59954	0.381773	0.11228	10.6346	5.82036
0.999088	1.35475	2.18967	1.26321	0.17316	0.42066
0.519663	0.484022	0.316179	0.24376	15.93	3.4552
0.536172	0.312321	0.408782	0.06451	0.46747	3.91183
1.16004	0.403423	0.38949	0.18371	3.1632	1.53506
0.287173	0.416499	0.883587	0.06585	8.14292	2.39549
0.289237	0.2523	0.337615	0.04598	1.66386	2.18423
0.530538	2.19268	0.496026	0.06853	0.42003	2.75472
0.542706	2.61218	0.415427	0.07299	6.27573	1.6598
0.661083	0.497527	0.596989	1.8735	2.47156	3.11283
0.348119	0.511359	0.350262	0.57859	1.57762	1.58638
0.720246	0.603001	1.93545	0.05067	0.60065	17
1.64037	1.10312	3.18644	0.12768	6.71576	1.24064
0.364211	0.453784	1.06086	0.14242	0.24856	2.41834
0.769762	0.60232	1.54681	0.15112	0.13911	1.09305
0.367148	0.451399	1.16933	0.09956	0.13758	1.38635
0.537203	10.4176	3.62631	0.74936	0.14809	1.6171
0.536754	0.899732	1.53095	2.20342	0.18299	8.9669
0.37017	1.16546	2.77766	0.18505	0.59319	2.19659
1.2026	1.01454	0.440936	0.06295	0.25941	3.0911
0.348174	19.4864	0.76376	0.37524	0.13809	2.57792
0.240988	7.06704	17.4171	0.13014	0.63081	1.68153
0.588693	0.683742	9.43951	1.70832	0.18519	0.71584
0.491259	0.603683	0.414784	1.98757	0.72502	5.8035
0.634576	9.73353	0.512961	0.11407	0.19434	2.39924
0.37728	1.00841	3.36672	1.72528	0.21213	2.92629
0.299409	1.84205	0.775336	2.39115	12.1164	1.65194
1.07382	19.5875	1.19033	0.14197	3.4086	1.85234
0.521749	1.95584	0.887231	0.20358	2.60076	0.75817
2.3575	0.673522	2.20725	0.26876	0.76855	6.10017
1.55946	0.743701	4.83894	3.27846	0.74824	5.13673
0.355957	1.43392	0.790127	0.15826	2.2907	2.69029
0.521106	1.32592	2.46984	2.32352	0.50649	2.615
3.16054	0.787308	0.724962	0.16139	1.42974	1.47775
1.64684	0.760054	0.836857	0.36251	0.26943	3.74663
0.408577	2.18034	1.61112	1.10785	0.01518	9.00736
0.281453	0.645245	3.61516	0.03728	0.67882	0.71734
3.69783	2.1909	5.1787	0.46698	0.07523	0.91475
1.58604	0.471499	1.27715	0.18728	0.44354	1.87407
0.374914	0.67284	0.448224	0.07701	0.22925	1.81825
0.522178	2.80617	1.26815	1.53175	0.26854	1.13008
1.90423	3.13527	17.8411	0.06585	1.4217	1.74664
0.36146	0.776407	0.434291	1.47974	0.17166	1.45849
0.257445	0.600957	5.38448	0.0654	0.62324	2.22408
0.286812	5.18172	1.01649	0.09666	3.41931	2.71068
0.892473	0.811497	3.83467	0.10268	0.77525	1.60073
0.308475	1.09528	3.10949	1.2871	0.89423	3.2773
0.588791	0.977407	0.46816	2.7452	0.96231	1.75134
1.17909	5.21136	13.0915	13.1204	5.18076	1.65983
1.62572	2.24337	0.424859	0.96693	0.43216	2.32423
0.37445	5.68593	1.7481	2.81318	0.30827	3.81044
0.349767	3.3935	1.25893	0.99778	0.50939	1.71944
1.79746	4.01115	13.46	3.86744	0.39756	1.55916
1.267	2.68932	0.416499	2.86025	0.01763	1.53223
2.53586	0.551899	0.765904	2.48896	3.13471	1.76102
0.530669	2.50467	0.77405	1.09479	0.2538	1.38528
0.529637	5.09076	0.388204	1.37482	0.02835	4.51275
0.378312	0.574725	1.25721	2.82103	0.20157	1.73409
0.147542	19.2569	1.04093	1.55288	0.26318	1.92078
1.28743	0.679313	0.822495	1.98013	1.29737	0.85005
0.383471	17.7707	0.466016	1.51523	0.05313	3.54374
0.324968	1.45409	1.26943	1.03726	0.40693	0.36188
0.36146	1.03142	0.31082	3.40228	-0.00938	6.05727
0.235068	0.856017	0.380916	2.24788	0.77994	2.68611
0.319158	4.00254	0.950253	0.8945	1.02191	0.302
1.55625	1.08713	11.8838	1.03569	2.84005	2.27926
0.987551	0.872525	1.13674	0.38907	0.31385	2.13362
0.983907	15.2525	0.371698	0.61237	5.98101	0.68453
1.12989	0.306089	3.66918	0.42515	3.02644	0.73238
0.8735	0.745275	0.798487	0.39325	1.4688	0.33364
1.36258	0.329132	1.33974	0.85711	1.28308	11.9509
2.8979	0.759032	0.479949	0.56373	0.63083	3.59315
0.381064	0.37728	1.13546	0.53471	0.49511	2.31874
0.308034	1.52529	3.42288	0.7737	0.77012	1.00432
0.152701	2.96528	0.702883	1.28566	0.571	8.3062
0.299913	1.92183	2.40361	0.39561	0.44868	1.84469
0.989331	0.367995	0.53997	0.54778	0.68819	9.16173
0.283597	2.68533	2.52129	1.2854	8.73825	1.01948
0.382439	0.419927	2.51914	3.30527	2.22709	3.47523
0.242563	1.63018	0.641147	2.14983	0.71431	4.17702
0.270521	0.374873	2.25634	1.18735	1.83712	0.6393
0.258302	1.76809	0.544471	0.56713	0.05871	0.6597
0.418895	1.70069	0.608565	3.38842	1.9398	1.15388
1.74574	1.776	5.86228	2.05413	1.64671	4.08028
0.574691	0.766942	11.7758	2.36633	0.13706	1.58243
0.709293	1.37465	6.69121	1.04249	3.1356	1.29063
0.209858	2.08244	0.521321	0.69447	0.09866	2.10119
0.683805	1.22779	0.527323	0.59877	0.87704	0.51902
0.097673	1.54833	0.601276	1.61224	0.56118	1.98275
0.193505	0.414768	1.35582	1.08877	5.52497	1.0404
0.317094	0.519319	1.10974	0.95516	0.35358	1.94039
1.65365	1.38944	0.739109	0.23689	3.41463	9.73593
0.218324	1.68555	0.530109	1.59237	0.87905	1.37378
0.347492	8.39509	4.80207	0.73003	2.19449	1.19362
0.808212	1.18481	0.901164	0.22068	2.67331	0.42097
0.981495	1.73645	0.660225	0.52138	1.02838	7.63081
0.207473	0.883875	0.634288	0.81056	0.12032	2.33966
0.589033	2.90853	3.88418	0.43012	1.80185	2.87541
0.707444	1.62571	5.07966	0.52242	0.7248	2.38907
0.333757	2.07693	0.576196	0.70153	0.31363	0.42515
1.14025	1.16864	0.574053	0.38463	0.84378	1.8758
0.261723	1.27216	0.609851	0.30854	0.11295	0.99543
0.395164	6.5252	1.70051	0.77056	0.61654	1.40829
0.252086	8.22863	0.932246	0.18277	2.10476	2.23847
8.99248	0.553711	0.775979	1.31913	0.46363	0.60243
1.24484	1.43105	0.575768	0.62544	0.04085	0.20238
0.246311	1.17233	0.633002	0.58805	0.48573	0.47143
0.409953	0.415213	1.0405	0.69526	0.51899	2.99464
2.04135	0.351763	0.769977	0.18957	0.25023	0.53367
0.244871	0.336758	0.832141	0.30984	0.24711	2.97216
0.549187	0.349405	1.42377	0.23846	1.25361	0.43274
0.27931	0.449939	0.607922	0.20709	0.03192	1.26004
0.281278	0.429146	0.664512	0.22617	0.11987	0.3909
1.29065	0.37427	0.435148	0.20578	0.23572	4.23716
0.62903	0.510603	0.296244	0.20682	0.23996	9.90196
0.275022	0.274379	0.439007	0.19532	0.35269	7.05766
0.281453	0.589915	1.00984	1.91895	0.05781	2.00576
0.373841	1.68958	0.346189	0.3543	0.80047	4.45105
1.9378	0.483379	9.59406	0.12158	0.45314	9.35392
0.249942	0.315536	0.413498	0.17022	0.37836	4.95333
0.329375	2.21561	0.948752	1.55367	1.12883	3.42947
0.391381	0.430218	6.11973	0.69238	0.57948	1.14159
2.96665	0.375985	2.85483	0.14067	0.51319	2.94679
1.29142	0.245441	0.368483	1.42795	0.18684	1.67944
0.420614	0.494097	0.264304	1.72841	0.2384	3.75265
0.701596	7.37459	0.881015	0.06072	0.36564	0.71774
0.393777	0.371055	1.30052	0.77726	0.30514	0.59982
0.539294	2.46877	0.777908	0.47903	0.01652	0.80795
0.595847	0.227006	0.433005	0.73351	0.09911	1.36646
0.770725	0.43129	1.41005	0.09197	0.67525	1.70219
1.71058	0.356693	0.908881	2.72219	0.4306	2.26148
1.20491	0.303532	15.8006	3.32244	2.38647	14.9531
0.150981	1.64585	2.45612	0.97347	0.07098	3.05792
0.398947	0.323253	0.624642	2.05945	0.17322	2.28135
0.154668	7.66997	0.286169	0.32568	0.00469	0.89711
0.093202	1.21048	0.378772	3.11573	4.20372	2.65917
2.20143	0.318966	0.803631	2.86885	0.43506	1.89907
1.47779	0.227435	0.753043	0.60114	0.00424	1.61302
2.32879	0.266877	0.663441	1.15897	0.46854	4.02432
0.129458	0.454441	0.452726	0.12813	0.20916	0.91045
0.456726	0.786054	0.329255	0.47167	0.6565	6.88405
0.708242	0.593774	0.719388	0.42479	0.06719	0.80246
0.505563	0.481236	0.529252	2.45477	0.54332	1.89149
0.441937	0.232151	1.13567	2.35968	0.18706	9.39444
2.93822	0.541685	0.816921	3.52936	0.01875	0.5402
1.81479	1.10631	0.294743	2.96751	3.33494	1.74742
0.137912	0.263447	0.659796	2.66639	1.17839	1.25742
0.508658	6.52401	0.941893	1.12861	1.60965	4.09178
1.27243	0.568265	16.2788	2.41236	0.01004	2.78337
0.158203	0.40621	0.499885	0.98776	0.41698	2.88927
2.02806	1.5376	0.351548	5.47563	1.97284	1.7686
1.05612	0.886159	0.524107	2.33803	0.31921	1.1463
2.1495	7.31979	0.334185	0.13884	0.69578	3.80469
1.28266	3.06888	1.5108	0.82503	1.50385	0.76664
0.580176	1.30692	0.374056	2.16168	0.02433	1.50294
0.932246	3.00391	0.35605	3.70459	1.19067	3.56622
0.12571	7.92465	0.267734	0.67882	1.92261	3.62218
0.429789	2.03417	2.25956	2.45053	0.0288	2.89319
0.797869	5.62481	0.382202	5.31514	1.26545	1.76285
0.450154	2.34944	0.5434	2.88313	0.47948	1.43496
1.12221	1.04227	0.284025	1.3554	0.04621	1.91293
1.47645	1.525	0.597204	0.85382	0.15447	2.82626
6.00119	16.2678	0.631287	1.67283	0.2076	0.54778
0.702454	1.78437	1.05893	0.5556	0.17054	1.1795
0.205664	4.73515	0.349619	0.73261	0.08951	0.93816
1.74788	2.91477		1.27504	0.03884	2.66153
0.627871	0.928194	0.166128	1.167	0.18349	4.06903
0.682338	0.890673	1.64628	1.33219	0.13862	1.46111
0.126051	5.76231	1.51016	0.60136	0.75851	3.73147
1.19787	0.763254	0.199782	1.80229	0.67215	0.54857
3.88351	1.00374	9.5619	1.35027	0.43664	3.76677
0.445033	4.57298	0.412212	1.34558	0.26144	2.57812
2.05389	1.08986	0.31918	0.9661	0.61014	2.26174
1.40595	1.29207	9.99641	1.25406	0.59523	0.57498
1.54634	0.718431	0.135903	0.42122	0.82939	1.71735
1.18928	7.66326	0.345975	1.71992	0.13995	3.68781
0.435894	1.49478	0.067737	0.41363	4.67761	2.4934
3.32777	0.934489	0.564835	1.02191	4.10933	4.38176
0.82571	0.833511	0.505887	1.89538	3.2918	0.94078
0.795825	10.8764	0.27931	1.79962	4.99988	4.94732
0.181934	7.91256	0.258302	0.31296	1.92699	4.12551
2.11752	6.53714	1.96374	0.49243	0.16266	1.85881
0.504387	0.650365	0.838572	0.31675	0.13047	2.52269
3.48912	5.57226	0.385846	0.51252	0.13724	2.81632
2.1289	0.535468	3.24218	0.90539	0.16825	0.63904
0.715661	1.83663	0.000214	0.26965	0.16012	6.59695
0.665046	0.244798	0.251872	2.52531	1.01882	2.25206
0.447152	0.672658	0.575553	1.97417	0.17655	3.58087
1.90463	1.06965	0.122399	2.42754	0.16249	1.29141
0.464292	0.518105	0.236866	1.96904	0.19078	0.93346
0.48683	1.49065	0.087673	0.07991	0.26534	0.90731
1.26666	0.340402		2.25588	0.22704	8.25181
0.183285	2.10479	0.201283	0.02188	0.16977	0.99673
3.14038	3.08977	0.30246	1.85319	18.4002	2.62832
0.917241	15.9292	0.200425	2.0898	3.37279	0.62257
0.442281	5.28461	1.32281	3.08136	0.27482	2.31063
0.881676	3.33593	4.6966	2.22217	0.61404	4.30933
0.390349	0.503523	0.193995	1.74024	18.3258	1.16538
0.459371	1.57802	0.296673	1.59358	12.8696	0.88352
0.499435	0.630937	0.519391	0.39778	0.44579	3.22552
0.399136	12.336	0.290027	0.01049	1.87955	3.41509
1.29083	6.16049	5.53753	0.16474	19.4053	1.05321
1.9692	0.629915	0.015005	0.39488	0.16079	0.7533
0.692998	2.68216	0.735679	0.73797	0.3897	0.87567
1.96819	3.09438	0.258945	0.04353	0.18113	2.93529
0.622498	1.47105	0.340616	0.41832	2.93243	3.32724
1.82441	7.70615	0.157768	0.48774	17.0857	1.77958
0.43953	2.95368	0.868055	0.82481	0.194	1.4449
0.589374	18.4567	3.51211	2.27686	5.63086	1.97281
1.28402	2.49581	1.07957	0.28617	1.97799	1.66793
1.56277	5.39703	18.1911	0.32635	1.45054	1.38659
1.71713	2.82593	3.27515	0.21318	4.21184	1.79004
0.963099	4.30448	0.246247	0.31519	8.69714	1.54896
2.22054	3.11448	1.46544	0.36899	8.46366	0.65577
2.14787	5.02024	1.2075	0.43952	8.2134	1.9383
1.00228	1.99365	15.2179	0.36966	4.31163	3.59498
1.52386	4.09632	1.02523	0.24889	1.60845	0.09622
1.72063	1.7855	0.754561	1.40094	4.31231	0.53079
0.746086	3.22452	2.30633	0.83998	1.52374	3.94823
1.26493	1.52317	3.70987	0.80025	2.91718	1.62113
0.884402	4.16241	1.83275	0.34867	9.45265	17.1119
0.416487	3.84217	2.23961	0.32278	4.07663	1.44986
0.395706	13.2923	1.09195	0.24621	4.2952	1.33586
2.58665	16.3106	5.1361	0.00893	3.86043	0.79906
1.10244	6.35264	1.59201	0.23416	0.68486	1.80155
2.37009	0.602661	2.00884	0.07523	3.64219	1.8005
1.02783	0.718491	0.643131	0.10313	2.99901	0.06328
1.08401	0.754603	12.6466	-0.01741	6.6651	3.86456
0.508245	0.817969	7.19859	0.05938	13.1397	2.38541
1.05435	1.3266	1.37843	0.34555	3.21369	2.65342
1.03554	14.132	0.730486	0.61118	2.35736	-0.00026
0.484445	2.44778	0.847075	-0.00469	0.14944	2.81031
0.592775	16.6936	0.525166	0.41251	0.14927	0.82834
4.39293	0.595166	0.73255	0.10536	0.13521	2.87907
0.713647	1.83524	0.840885	0.51475	0.16147	0.80141
0.396196	0.901095	2.2936	0.0154	5.16508	1.42136
0.439874	12.8848	1.5669	1.3784	0.82363	0.80403
1.1421	2.43279	0.185029	0.20559	8.38995	0.17545
0.394133	0.929371	0.409953	1.52103	0.10522	0.53419
0.631094	18.5881	4.12291	0.78797	0.29583	1.62296
0.625145	0.659895	0.375561	0.26519	0.11793	0.91463
2.09245	1.46287	0.67993	2.33557	11.0098	1.38554
0.610458	1.51602	0.209791	1.24803	1.63048	0.78154
1.19386	1.01624	0.43162	1.30518	0.15622	1.55367
1.5497	1.31263	0.248654	0.24845	3.11931	4.22696
1.57206	0.935119	0.184341	3.0952	0.11911	1.47235
1.71838	1.14835	0.742524	0.14487	0.21739	0.44006
2.21305	1.30277	0.889378	0.07121	0.09421	0.37417
0.63193	1.41489	0.572283	0.49287	3.1837	0.76036
1.01356	1.26081	0.123123	0.63864	0.1225	2.30593
0.854081	1.07406	0.450879	0.48551	4.53364	6.62074
0.99971	1.11052	0.138256	0.03951	2.87871	1.32357
0.588791	0.914828	1.45994	1.28353	3.81369	0.00601
0.494325	1.43552	0.415456	0.00737	1.0436	0.21127
2.2054	1.51634	3.67169	1.56278	2.62924	0.77134
1.31366	1.06478	5.54227	0.18527	1.75382	1.11152
1.78818	8.42261	6.62356	1.43576	0.64879	0.621
0.962042	8.88415	3.32708	0.19777	6.27136	0.40711
0.419071	0.56059	0.095266	-0.01719	0.12998	0.07504
0.439186	1.08266	0.475986	2.8184	0.34987	2.65787
1.74483	7.83932	0.15614	0.50984	0.13935	0.02432
2.02775	7.33444	0.293708	0.5835	0.33975	1.81985
1.73879	1.1707	0.456726	0.40269	0.15508	0.10511
0.435894	0.910013	0.160955	1.19	3.33683	1.07779
0.707351	6.65658		2.24182	9.40966	1.52334
1.39097	0.674427	0.805461	0.38852	3.55072	1.37822
1.48059	0.868742	1.03864	0.84074	0.15658	0.61315
7.83313	1.04242	6.53964	0.08811	4.86665	0.15401
0.428233	1.00184	0.977765	1.64742	0.17718	0.77945
0.724533	1.59545	0.949564	0.84447	1.58151	1.77357
2.04248	1.50087	0.501092	0.74806	0.1607	1.21402
0.39826	1.0156	1.03417	1.33058	6.86284	0.88195
1.19891	1.77979	0.562309	0.10149	0.95483	3.1714
0.804002	2.66366	0.640379	1.14623	5.59111	0.87175
2.44583	1.36089	0.771069	0.10285	0.28469	0.7499
1.38145	0.641067	4.90671	0.62725	1.07844	3.06629
1.39031	1.93765	3.13655	1.00289	8.61666	0.64819
0.592918	0.857737	6.25831	0.09353	1.76244	2.05517
0.404066	0.936151	1.13906	0.17079	4.52465	0.7635
0.230007	1.02935	1.18446	1.26552	0.14497	2.5674
1.03498	0.712603	0.707788	0.32498	0.20865	1.50268
0.919643	1.14422	2.13712	1.26043	1.06271	1.80076
0.64616	0.910357	1.57515	0.82142	1.63246	8.22305
0.638789	0.9475	0.668237	0.27974	5.72259	1.43731
0.430102	2.34622	0.908981	5.02835	0.73045	3.81227
0.709851	1.40113	0.905542	3.85111	3.61853	0.94679
2.32581	3.27111	4.5903	0.37547	0.35361	0.92221
1.07415	0.4613	1.18412	0.35107	18.494	0.20395
1.49344	0.710385	1.37293	5.65882	0.47048	1.38476
0.904166	10.2352	5.79093	0.36937	1.5287	0.45313
1.50208	0.795271	0.494213	0.57693	0.34162	1.21323
3.06536	3.20466	10.8961	0.22281	3.2563	1.42738
1.36434	8.41487	3.42785	0.51847	3.15928	0.98523
0.408568	0.168057	0.727391	0.42478	5.69112	0.46464
1.79869	0.248656	0.570907	0.50661	0.37159	2.81135
0.406431	3.16051	1.17552	0.10742	9.29279	0.81344
0.644363	0.1269	0.811652	2.15607	1.4415	1.32174
0.485753	0.199997	0.720513	1.0832	1.30318	1.60492
1.79947	6.72122	0.537547	0.97019	0.95594	2.06668
0.474565	0.727319	0.412016	0.43664	0.86077	1.50687
0.402043	0.128401	0.950595	0.18773	1.57694	0.79148
2.16864	0.297744	0.376249	2.62185	1.5053	1.09688
0.603855	5.54632	3.61495	0.11793	0.47065	1.81357
1.01761	3.75578	0.564029	0.49153	3.37012	2.85371
0.643894	3.9665	0.800302	0.23975	2.33024	1.0234
0.432308	0.635788	0.598421	0.99628	0.12708	1.40123
0.90095	7.05798	0.564373	0.11877	0.4513	1.42921
0.092665	0.191208		1.43173	1.29141	1.24696
0.843861	1.84198	0.41408	0.4529	1.1999	0.7316
4.84343	1.0137	0.038863	0.34328	1.68441	0.89177
1.38077	0.643076	0.418895	1.31008	0.53706	1.17571
1.36912	0.382845	1.97341	1.10709	3.82848	0.54712
0.929031	0.478235	0.461197	1.00408	0.92195	4.34211
1.51187	0.694308	0.58604	1.15149	0.34331	1.90364
1.51704	0.301603	1.04827	1.17182	0.78886	7.18194
0.627022	0.26902	1.24671	0.98459	0.72349	1.19424
0.878442	0.669228	0.337386	2.34855	2.83279	2.28981
0.516819	0.291314	1.36846	0.79177	1.10864	1.97641
0.626167	0.266448	2.25199	2.27027	1.40881	2.63603
2.73258	0.278023	2.80536	0.27025	1.09034	3.68584
0.945383	0.278023	1.13494	1.68656	0.54674	2.40968
1.42267	0.181562	3.15375	0.95155	0.809	4.74123
0.515536	0.328183	0.835382	1.79111	1.22709	1.81457
0.673862	0.561834	0.437123	1.22705	1.03805	2.89363
1.14182	10.0438	0.601172	1.86718	0.45392	2.44941
0.428574	0.194209	1.70103	2.4902	0.91881	1.83444
1.22539	1.24864	3.99876	2.45428	0.11322	3.05234
1.32081	1.26472	4.8166	0.55202	1.04014	3.00613
0.484242	1.07051	3.80066	1.62031	0.98	3.80526
0.884907	0.279738	2.30942	0.45363	2.28109	2.66527
0.463664	0.303103	4.40287	1.61747	0.12211	3.34342
0.403023	8.14349	4.68351	0.12586	1.68571	2.77666
0.508314	0.151766	4.35162	0.69186	1.70532	2.81103
0.726891	0.576196	3.7728	0.23936	1.46843	4.00951
1.35196	0.259589	3.95749	1.2309	0.34462	1.63733
1.42555	0.318966	4.30347	0.12324	0.36737	2.76081
2.31014	6.50643	5.53746	0.17568	2.35613	3.2077
0.69128	0.381249	5.75378	0.1577	0.08838	4.73364
1.36812	1.40287	5.39026	0.11687	1.13427	2.22173
0.684876	0.312252	5.9223	0.78214	0.46359	1.886
0.503314	0.223864	4.37467	3.3668	0.53105	1.93399
0.770305	2.17594	7.27597	0.57649	8.00759	2.75768
2.34485	0.524533	5.27883	1.74746	0.39443	5.08522
1.12703	0.417511	5.15983	0.10938	0.42926	4.01018
0.5867	0.962693	4.90017	0.15957	0.04353	5.29148
0.918099	0.761492	4.03625	0.12062	0.0192	5.1629
4.05344	0.953375	4.86785	1.12227	2.47553	5.47072
3.77934	1.23742	6.3075	2.46479	0.0846	0.60069
1.34797	2.76544	4.22816	0.12062	0.11652	8.70387
1.03371	0.590257	4.49882	0.12436	0.98285	6.70871
0.462838	2.25854	2.15741	0.75667	0.09621	0.64221
1.47752	0.759225	5.16121	0.11575	2.80322	4.60016
0.850147	1.35427	5.12303	0.62519	0.76476	14.7896
0.503499	0.588242	3.32915	0.11387	2.44562	1.90029
2.30878	0.476436	5.46248	0.12886	0.33885	4.4727
0.610155	0.634576	3.53172	0.20827	0.18483	2.29048
0.65208	0.339952	4.95004	2.29023	3.77334	1.08039
0.138944	0.374702	4.79631	0.17793	0.94579	8.50319
0.860455	1.6159	3.88527	0.14534	2.89273	2.53402
0.600205	0.751167	4.09093	0.12287	0.06072	6.34419
1.00425	0.470896	3.67238	0.12399	0.33238	4.52248
1.13674	1.59349	1.99233	0.1592	0.25246	5.90511
0.884126	0.144039	4.09368	1.16385	0.30403	7.81098
0.9211	1.36862	3.2246	0.31765	1.76502	1.76948
1.15524	1.02993	3.21049	1.02263	0.55314	3.06305
1.04146	18.881	3.37867	1.11478	2.159	8.53779
0.637069	1.95384	3.50352	0.28693	1.73801	12.6047
0.919492	0.788436	3.83162	2.19771	0.00223	4.293
0.502501	19.213	2.707	0.49933	1.64135	3.19587
2.21433	14.492	3.33018	0.11163	1.68376	7.52503
1.04895	18.2235	2.70012	1.61785	4.54435	2.90546
1.1624	2.60101	5.34349	1.40208	1.18933	1.60273
1.37567	8.57358	2.94396	0.53004	1.19781	0.83775
0.434634	6.50214	3.086	0.13111	0.04353	1.39357
0.416252	0.593027	3.05848	0.97393	0.03549	0.92258
4.31976	0.172559	3.40963	0.37684	1.17593	3.12466
0.709851	0.374485	0.908293	0.001	1.09647	0.97771
1.54361	0.626356	0.430932	0.00637	1.26991	2.76371
0.860203	8.44059	0.900039	0.02	2.02083	3.78183
0.675115	0.404281	6.95441	2.98884	0.13103	3.37579
0.957656	0.24244	5.69325	0.01723	0.08828	5.34058
0.735301	5.07066	0.692655	0.29143	0.20146	3.15636
0.686806	0.652294	5.86143	1.32642	0.17689	4.64659
1.34017	0.556261	0.471171	0.54909	0.10522	1.10517
0.691578	0.608136	3.51246	1.96078	0.4019	7.39534
0.477191	4.81621	1.78013	0.5151	1.89988	0.87257
0.614179	3.84131	0.87115	0.51641	0.41986	2.79742
1.25676	0.288527	1.26735	2.63329	0.1081	2.40879
1.12943	4.33712	1.82278	1.1395	0.25161	9.10902
0.609133	1.25528	1.49605	2.76036	0.14521	3.73919
0.854434	1.83217	0.815091	1.34083	14.6906	4.92762
0.477947	4.52796	0.839853	0.52556	0.13148	5.57809
4.83186	1.87612	0.768318	2.78468	0.11301	3.38181
1.40448	1.25336	4.30726	2.36319	0.10556	3.57267
2.30401	0.505226	1.40319	0.3339	0.17333	1.5813
0.629792	0.640817	6.90832	2.04158	13.4776	19.0263
1.41695	18.3735	0.519663	2.7567	0.10251	2.6079
0.998529	1.0527	1.13459	1.86979	0.10302	14.5695
1.52559	1.082	8.37686	0.57707	0.12386	2.89363
0.511889	4.35387	3.14481	1.69225	0.47815	6.74264
0.416487	3.18943	0.440562	0.19741	0.12911	14.7648
0.678898	1.4145	0.565061	0.67042	0.11861	25.4986
8.14628	2.98537	1.44653	1.38842	0.14199	5.77966
0.481144	1.03941	0.973982	0.27376	0.42325	3.97781
0.466659	2.24473	0.639348	2.04994	3.05171	2.98381
9.75863	3.21396	1.24671	1.66453	0.14622	7.52392
0.62753	3.4337	0.882155	0.53053	0.14571	0.89936
1.52488	0.980132	0.640035	0.99464	0.37632	1.48643
0.916085	2.57519	0.671676	3.22762	0.11217	0.63663
0.85915	1.49899	0.618025	0.88848	0.35022	3.51039
1.27388	4.00161	0.478737	0.57262	1.70334	1.49938
0.945322	3.46709	0.719137	0.39587	0.37971	10.1894
0.845356	2.33229	0.728767	1.89829	0.63013	0.75538
0.473234	1.22542	0.963664	2.57916	1.04014	3.46217
1.52113	16.3062	0.647602	0.72349	0.92927	0.44778
0.700221	1.93403	0.575378	1.29377	1.07962	1.14401
0.983268	3.27631	0.671332	1.27703	0.17519	5.32764
1.251	1.3065	9.47122	4.60924	1.67107	4.48051
0.63785	14.6437	1.45066	4.42934	0.60008	4.65663
0.482736	0.866005	0.587416	2.89999	0.1459	6.25914
0.484927	3.47356	0.873901	1.03988	0.53602	3.66888
12.0269	1.09358	0.821969	0.621	0.56138	5.10709
0.945108	0.970253	1.40428	0.32396	0.88927	1.89739
0.920639	1.38963	1.83353	0.6291	0.21388	2.11436
1.33682	1.58381	1.62572	0.62309	0.71931	5.55711
0.804342	1.56508	1.45776	0.33129	0.63119	2.98649
0.864233	0.768571	1.54225	0.31455	0.4113	4.60842
0.480113	2.21952	1.41484	2.10459	0.28004	1.85006
0.285955	0.982177	1.80628	0.37678	0.65682	4.36243
0.933743	2.35341	1.19442	1.19554	0.72245	7.87549
0.978557	1.13071	1.36851	2.01374	0.37574	5.39617
0.916766	1.29696	1.10721	0.91699	0.72506	3.95192
1.8332	16.396	1.0946	1.32634	1.53118	8.17684
0.963439	2.05293	1.52965	1.13674	1.25141	0.8007
0.585628	1.25131	10.2415	0.89072	0.36214	3.77334
0.600141	0.949471	0.759713	0.74925	1.03569	1.38598
0.804804	1.55384	0.949131	0.18197	1.7584	2.6963
1.21622	0.876309	1.02749	0.71265	1.17009	1.57349
0.463872	3.56198	1.68193	0.47306	1.06367	11.072
0.593462	0.657231	0.884061	0.35293	1.00249	0.68864
0.942536	7.58688	1.08983	0.1591	0.48111	1.99761
0.920854	0.65448	18.8066	1.24095	1.30056	2.64027
0.764824	1.65563	4.17093	1.27839	0.47143	14.0795
0.470139	1.29555	2.02636	0.18841	2.82652	2.35254
0.939592	1.11086	1.10959	0.66436	2.37678	8.60954
0.6725	1.25084	2.31662	0.54508	1.10368	8.39809
0.610654	2.64887	1.2973	1.11031	1.46764	8.36369
0.48683	1.37843	0.689193	0.9607	0.15636	3.43514
0.774852	0.331195	0.755966	1.44732	2.90679	7.48449
1.47436	0.74837	18.1006	1.85736	1.86534	1.14928
0.599574	1.00081	10.357	1.77043	0.26147	7.36351
0.600957	1.83241	2.16774	2.24502	0.98471	0.70621
0.637972	0.73427	3.04022	1.48985	0.93869	16.3157
1.28048	1.3915	0.989671	0.62132	2.17807	3.79113
0.288329	0.88078	0.980473	2.04577	1.7686	18.2654
0.979451	1.08025	1.04554	0.08743	0.27115	1.32126
0.806493	0.149605	0.871456	0.26957	1.02131	2.26332
1.86664	0.12725	10.9501	0.48882	0.59354	6.88672
1.81727	16.9247	0.961736	0.38648	1.81671	3.15523
0.98899	0.543394	18.5583	0.25415	2.24683	2.30433
0.608779	0.68956	1.39508	0.4241	1.51053	1.17521
1.50648	1.39253	1.9296	1.43444	0.19846	2.95293
0.954241	0.169553	1.06973	0.30058	0.94444	0.34819
0.85422	2.80157	10.6796	0.50899	2.19166	0.76534
0.964352	0.721201	1.20328	2.66234	0.68689	0.58472
0.690228	1.00734	1.28538	0.25415	0.96745	1.59676
0.833319	0.726703	2.20317	0.48831	0.17205	6.82928
15.5615	7.02079	1.18761	0.84396	0.47196	0.63793
1.2615	0.816123	2.00285	1.70825	0.93921	1.16995
0.965384	0.961945	2.07541	0.49577	0.90653	5.6722
0.495933	15.8657	1.40734	1.11963	0.78808	15.7323
0.739538	1.19478	5.40419	0.06523	2.10459	12.1247
1.16054	0.293364	3.88442	1.14844	1.50739	19.9438
0.774838	1.1284	17.2182	0.14114	2.20134	2.47224
0.643883	0.864271	12.754	0.31769	3.22762	19.505
0.835785	0.3359	11.6338	1.15149	3.34433	1.28314
1.21782	0.628071	2.65218	0.23772	2.05312	7.77998
0.616288	0.623999	19.7333	1.11421	0.59185	8.42028
1.46733	0.893233	2.38918	0.5527	7.16251	7.72238
1.29458	0.500099	19.4606	1.36277	0.88291	2.63862
1.0016	0.380487	2.42461	0.55863	3.49004	5.73472
0.478994	0.702239	3.57372	1.72045	1.50435	5.02784
0.65785	0.396349	19.713	0.43003	2.5251	6.3474
0.510378	0.314679	3.62107	0.03821	5.99641	3.28214
1.07179	1.23899	2.69375	0.14609	7.52099	2.92294
1.02866	0.299245	3.13015	0.14459	5.24199	4.18049
1.47611	0.793771	18.6095	1.77068	0.17418	4.67795
1.44891	0.893876	13.4261	0.00974	0.35436	6.19474
0.593803	1.37747	2.953	-0.0221	5.91101	0.09217
0.655168	0.998912	2.76188	-0.01049	8.39977	2.21724
0.858851	0.165699	8.24885	-0.01011	1.1646	3.47462
0.667942	6.80439	2.0979	-0.00824	1.4373	10.7815
1.08986	0.856149	3.20476	0.0487	3.97176	0.43935
1.28199	5.28737	3.23406	0.0884	0.61358	12.3732
1.36364	0.654652	3.25246	0.02697	0.06443	5.64458
1.1767	0.5867	3.42859	0.0457	0.06855	9.22951
0.490918	0.42443	2.89406	0.0191	5.0959	1.10167
0.908981	0.258517	2.57894	0.1105	0.25659	3.63694
0.586486	0.597204	4.49832	0.0191	0.4746	4.62187
0.910293	0.974475	13.1376	0.01	3.57395	4.0324
1.08097	0.739324	5.45597	2.11193	0.08953	5.95143
0.881676	0.43129	6.95598	0.05282	4.15606	1.25603
0.677889	0.951539	3.05861	0.01536	0.51993	4.7703
0.516176	0.393134	13.0562	-0.02248	1.38897	0.61624
1.05721	0.283168	2.74178	0.12848	0.82934	4.29215
1.33138	0.843502	19.541	0.02847	4.37107	12.8856
0.596014	0.868796	3.16865	0.16295	0.97393	1.28619
1.05031	0.214359	3.30186	0.07679	1.82312	0.16825
1.26865	0.219932	2.26143	0.0412	3.51514	12.7429
0.663032	0.539327	17.428	0.05244	7.46667	6.45534
1.21753	0.149194	19.9083	0.05094	0.13298	15.4783
1.16142	8.999	4.71056	0.01	6.59538	6.86334
0.596869	0.273307	19.1466	0.28806	0.71059	-0.34768
0.901753	0.19228	19.1697	0.01	0.08777	10.4489
0.789985	0.427217	2.21169	0.03521	0.10268	10.2251
0.607707	0.426145	16.4793	0.02959	0.21518	16.2016
0.680407	3.56307	15.1582	0.001	0.08336	1.78128
1.23239	0.407496	2.08291	0.00524	0.09116	8.18036
1.31059	0.501171	5.54931	0.09589	0.08387	12.2346
1.50614	0.475662	2.62902	0.15058	3.48089	2.68878
1.36054	8.10662	5.68797	-0.00262	0.14063	0.87395
1.317	0.712387	4.8172	2.0299	0.16283	10.3024
1.33069	0.864988	2.54419	2.89519	0.19045	15.7445
1.30548	0.505143	3.62073	0.01985	4.95769	6.53412
1.22745	0.447981	2.28595	0.00712	1.48239	2.51087
1.03873	0.389811	4.6673	0.17456	0.22721	2.92158
0.770191	0.508165	2.84433	0.07754	0.10234	3.78011
2.4537	1.39959	2.42427	0.02847	9.82914	4.00546
0.807068	0.148571	19.3598	0.03259	0.20366	3.2059
1.2474	7.88688	16.6078	0.0884	3.64524	11.4201
1.01938	0.19969	9.31722	1.33498	10.8093	11.1514
1.52575	1.17623	2.4103	1.59761	0.39902	1.27484
0.860554	0.100223	3.12641	1.30855	0.10878	14.5776
0.60358	18.0157	3.46913	1.11963	0.1486	3.96378
0.679242	0.486005	5.612	1.45952	0.48696	0.14114
0.815585	0.115332	6.17821	0.24839	0.37581	3.23148
1.00777	0.526799	4.24179	1.03068	0.12708	2.47817
0.890534	0.299409	3.3349	1.79263	0.14673	1.98562
1.35045	2.27163	0.552921	0.7911	12.6724	2.3045
0.811652	0.357327	3.3516	1.25027	0.15266	1.38294
0.834499	0.99568	2.86272	0.27449	1.65657	4.00089
1.21111	0.34801	0.614925	0.26737	0.08523	0.66504
0.803054	0.203971	2.39838	0.08845	0.14758	10.9915
0.90382	6.54722	4.10007	0.887	0.33904	2.29687
0.776916	1.56529	11.8607	0.91885	6.97991	4.04206
1.40595	5.70414	3.0133	0.70333	0.33091	4.40076
0.733107	0.166199	2.10642	0.15283	0.13978	17.2209
1.22185	9.37309	2.15479	0.40648	1.36904	15.563
0.590559	2.46024	2.15616	2.26434	0.18892	4.12678
1.30518	0.562305	4.12732	0.16994	0.21993	2.12422
0.829354	1.67332	2.1364	0.74908	0.21789	1.448
0.855673	1.57536	6.14414	1.07541	2.05204	6.33012
0.782198	0.199942	2.33944	0.34057	0.5039	5.68728
1.23768	2.29656	5.08395	0.77466	1.58524	2.68607
1.02656	7.60459	8.95576	0.64131	3.7037	1.20571
1.8366	0.220591	2.2047	0.79499	1.09218	0.05846
1.44825	1.09213	19.4415	0.82905	0.83905	1.51814
0.74779	0.568852	2.33859	0.91021	0.13623	1.16606
1.43535	0.291351	2.88061	0.80058	0.81854	0.06422
1.30466	0.489278	2.20061	0.47662	2.13286	1.79788
0.741657	0.33139	2.08615	1.02559	0.15978	3.81569
0.909096	0.344988	2.18426	0.44189	1.7274	1.27382
0.848971	1.87225	2.15769	0.11386	4.95566	2.09677
0.655295	2.40862	2.3764	0.76941	0.82372	1.90615
0.738591	3.14619	3.15485	0.65639	3.84066	2.03255
0.862208	0.979061	19.3733	0.30549	0.67239	2.77045
0.805805	18.2365	2.55935	0.84159	0.08765	1.84787
0.774693	0.774082	1.04537	1.47782	3.40351	2.26875
0.811134	3.12353	14.5059	1.06745	1.09118	3.41701
0.887127	0.095942	2.27045	0.15165	7.99746	0.68757
1.44345	0.644397	11.7379	0.97663	0.21801	2.04882
0.733792	2.26433	2.3035	0.49289	6.35564	8.00906
0.772101	0.504204	2.25546	0.49424	1.23614
0.768262	0.499094	10.7503	1.19351	1.58563
0.677588	0.580176	15.8642	1.24298	16.4336
0.719187	0.581879	1.59199	0.32786	0.15471
0.761743	4.02614	2.28732	1.06033	0.16557
0.678017	6.46949	1.44039	1.27975	1.57065
0.750434	0.856125	1.50307	0.22501	1.24513
0.746307	0.615947	6.57646	4.81796	0.68475
0.7931	0.761076	8.62121	0.9346	0.64467
0.744724	0.704523	18.0149	1.96884	0.77015
0.682039	2.8089	3.8558	3.21172	5.49709
0.675225	0.6725	19.3913	4.101	2.51424
0.799614	0.574725	1.7688	0.08353	5.57425
0.655168	0.611518	1.917	1.19456	1.39722
0.7328	0.915063	2.41848	0.0221	2.05911
0.656736	2.72781	1.93233	0.04158	16.0683
0.666227	0.581198	12.4504	0.05282	1.06982
0.778451	0.594144	13.2388	0.98816	1.13238
0.6703	0.793441	2.6808	4.20101	12.5562
0.763503	2.18034	0.805024	0.03671	8.65299
0.658939	0.698732	1.78516	0.0442	0.90763
0.754114	0.607771	1.86045	2.36665	5.24049
0.776349	0.9941	1.55213	0.04233	0.69224
0.596701	1.56065	1.69726	0.03221	2.9806
0.737317	3.23883	6.56999	3.81031	0.11013
0.769334	0.665686	19.1592	0.06143	1.64856
0.65447	0.871797	2.29277	0.0899	0.74318
0.801488	1.40734	1.89349	0.17418	2.69591
0.597891	0.65785	0.947427	0.31391	6.05148
0.751122	1.34943	8.53196	0.05244	0.8638
0.084488	1.53135		0.56825	3.88111
0.082197	1.61073		0.04607	4.75615
0.081422	1.74632		0.0206	2.11043
0.071202	0.61731		0.27008	1.06383
0.064048	1.41756		0.04195	3.56833
0.063026	1.62981		0.05469	1.23127
0.041958	18.3333		1.79091	0.11837
0.039178	1.27175		0.07791	1.25873
0.035431	1.83047		0.04233	0.68872
0.031641	0.905864		3.19786	0.67381
0.02998	1.89145		0.21202	0.7465
0.028276	2.03453		2.84537	0.36005
0.015671	1.01931		0.18242	0.62806
0.015476	2.82118		0.07829	1.28357
0.011242	3.8182		0.03933	0.8056
0.005792	11.4687		0.10788	1.25271
0.00511	1.70447		0.12436	0.66702
	1.35126		0.22513	0.75696
	19.7125		0.71134	1.13584
	17.9861			0.18015
	18.1139			1.1008
	19.1623			7.34005
	19.9027			2.53916
	19.6041			0.39692
	18.2297			0.48738
	16.1933			0.23036
	12.8945			2.0842
	12.8752			0.89737
	11.2119			2.11479
	9.87144			1.08851
	8.51667			1.95085
	8.16673			0.90809
	7.09198			0.49967
	6.96232			0.93006
	6.51826			1.18473
	6.3641			2.67434
	6.15665			0.62597
	6.08072			0.26409
	5.27907			0.33207
	3.95578			0.37286
	3.92855			1.07753
	3.75156			1.4849
	3.57815			3.18918
	3.56907			2.2722
	3.5632			0.63172
	3.34689			1.45562
	3.33304			1.17218
	3.19454			0.53105
	3.18295			1.12119
	3.08097			1.58505
	2.73649			1.33325
	2.33962			1.95215
	2.29188			1.15754
	2.18904			17.4146
	2.18045			3.38029
	2.16814			0.86755
	2.13213			16.0935
	1.96138			11.2549
	1.90329			0.12174
	1.87855			11.0436
	1.78009			5.29743
	1.77566			4.24521
	1.74092			1.62122
	1.74058			4.60519
	1.68186			3.8489
	1.68143			9.17892
	1.65742			4.86178
	1.65399			11.1597
	1.57335			3.76349
	1.50435			1.83848
	1.48436			2.24716
	1.38927			1.8205
	1.31372			2.49813
	1.28628			9.13134
	1.26815			2.67344
	1.26059			2.4764
	1.22206			0.33039
	1.20469			0.35811
	1.20116			6.38037
	1.1934			8.92045
	1.19205			6.82238
	1.19168			1.68602
	1.18893			1.0687
	1.15316			0.54465
	1.15256			0.30379
	1.14388			8.5084
	1.13191			0.88103
	1.09767			0.31353
	1.08423			5.73195
	1.07715			0.2697
	1.0405			0.28656
	1.03085			3.71742
	1.01457			11.3253
	0.963448			3.05889
	0.946325			0.19703
	0.941288			1.84148
	0.918121			0.52405
	0.907797			1.68865
	0.901501			0.31653
	0.886374			0.68849
	0.876572			8.46495
	0.870082			0.32627
	0.848107			0.23674
	0.84398			6.40846
	0.825064			1.60361
	0.817842			0.22026
	0.803054			0.25884
	0.762127			0.88028
	0.742857			2.61875
	0.705085			3.43198
	0.704078			8.07088
	0.704078			7.00368
	0.702629			0.59297
	0.701811			1.22003
	0.699797			0.59372
	0.698381			0.62631
	0.680407			3.5747
	0.663787			2.506
	0.660262			5.92224
	0.651196			5.79451
	0.649433			0.18655
	0.641411			0.44127
	0.635332			5.51095
	0.634828			4.75016
	0.616949			0.55402
	0.609851			0.32776
	0.600329			6.75945
	0.594846			0.26109
	0.582199			0.28281
	0.581947			0.28806
	0.574053			0.42179
	0.564835			0.72895
	0.539138			1.06795
	0.535361			0.34088
	0.531835			1.08481
	0.527051			18.2246
	0.525288			1.05184
	0.518993			0.19741
	0.515467			1.47738
	0.512194			0.25172
	0.505143			0.49258
	0.504891
	0.498596			0.21089
	0.48953			0.35811
	0.484665			0.61657
	0.484494			1.15111
	0.483739			2.09582
	0.469889			1.13201
	0.439923			0.47353
	0.437153			0.5538
	0.435138			0.7248
	0.434634			1.09008
	0.429598			0.65682
	0.416714			0.67878
	0.416252			0.51484
	0.410208			0.57629
	0.404924			1.26004
	0.404281			10.1561
	0.399884			0.48503
	0.396358			1.0166
	0.383264			1.58661
	0.383264			1.47497
	0.380058			0.61498
	0.37277			1.2012
	0.372127			0.75147
	0.364881			0.49392
	0.34801			1.66846
	0.342722			1.55419
	0.332649			0.55903
	0.331399			0.27847
	0.327361			0.37861
	0.303103			0.63721
	0.301388			0.72559
	0.263447			0.25729
	0.240511			0.906
	0.223109			0.96588
	0.139758			0.39456
				0.35456
				0.285
				0.70362
				0.4445
				0.63093
				0.60688
				4.29364
				0.58805
				18.399
				0.67351
				6.9651
				3.40838
				7.46105
				10.735
				4.97229
				0.17718
				0.05057
				2.7566
				0.8638
				1.80964
				6.20394
				8.14543
				0.29068
				12.3315
				0.7267
				3.45108
				3.20273
				19.2446
				1.13238
				12.2269
				26.5771
				1.65381
				1.38711
				3.74219
				0.91829
				1.39103
				2.69604
				0.22591
				1.43758
				1.76337
				0.66336
				0.40397
				0.95333
				3.30318
				2.04968
				1.11806
				1.74794
				0.98889
				0.62492
				0.32946
				2.25285
				0.97869
				0.63512
				1.08903
				0.86704
				0.61002
				0.99255
				0.3203
				0.48032
				0.56923
				0.90417
				0.29259
				1.06524
				0.58936
				0.6074
				1.08563
				0.91698
