# Supplementary material for: Loss of the lysosomal protein CLN3 triggers c-Abl-dependent YAP1 pro-apoptotic signaling
Source: EMBO Rep. 2025 Nov 6;26(24):6096–120. doi: 10.1038/s44319-025-00613-3 (PMC12714701; doi:10.1038/s44319-025-00613-3)
Supplement: Supplementary file 6 — Source data Fig. 4 [file 44319_2025_613_MOESM6_ESM.zip › Figure 4/I/Figure 4I.xlsx]

## Sheet: Folha1
		Sub G0-G1			G1			S-G2
0h	Wt	29.8	1.82	0.063	66.7	77.1	63.3	7.53	20.7	36.4
	CLN3-KO	3.85	1.88	0.18	67	57	62.4	28.5	40.1	36.8
9h	Wt	4.6	3.38	0.35	52.1	35.4	41.7	41.7	62	57.5
	CLN3-KO	4.3	4.86	0.2	60.7	55.8	62	37	36.7	37.2
