# Supplementary material for: Loss of the lysosomal protein CLN3 triggers c-Abl-dependent YAP1 pro-apoptotic signaling
Source: EMBO Rep. 2025 Nov 6;26(24):6096–120. doi: 10.1038/s44319-025-00613-3 (PMC12714701; doi:10.1038/s44319-025-00613-3)
Supplement: Supplementary file 6 — Source data Fig. 4 [file 44319_2025_613_MOESM6_ESM.zip › Figure 4/J/Figure 4J.xlsx]

## Sheet: Folha1
	Wt			CLN3KO
Ct	1	1	1	2.21204	2.29847	2.65904
ST	30.1431	17.7827	3.46943	89.4419	61.1358	37.179
