# Supplementary material for: Loss of the lysosomal protein CLN3 triggers c-Abl-dependent YAP1 pro-apoptotic signaling
Source: EMBO Rep. 2025 Nov 6;26(24):6096–120. doi: 10.1038/s44319-025-00613-3 (PMC12714701; doi:10.1038/s44319-025-00613-3)
Supplement: Supplementary file 6 — Source data Fig. 4 [file 44319_2025_613_MOESM6_ESM.zip › Figure 4/K/Figure 4K.xlsx]

## Sheet: Folha1
Wt				CLN3-KO
Ct		ST		Ct		ST
siCt	siYAP	siCt	siYAP	siCt	siYAP	siCt	siYAP
1	0.125376	2.69015	2.91682	0.260928	0.293686	10.0766	2.53551
1	1.22875	5.47506	6.05711	1.79596	2.29756	8.75626	4.89934
1	1.05117	3.33027	3.24438	1.09986	1.21478	6.28491	3.12833
